# Supplementary material for: A Damaged Oxidative Phosphorylation Mechanism Is Involved in the Antifungal Activity of Citral against Penicillium digitatum
Source: Front Microbiol. 2018 Feb 16;9:239. doi: 10.3389/fmicb.2018.00239 (PMC5820319; doi:10.3389/fmicb.2018.00239)
Supplement: Supplementary file 1 [file Table1.XLSX]

## Sheet: Supplemental data Table S1 all_
Table S1. GO classification analysis of all the Penicillium digitatum proteins.
Ontology	Class	number_of_all_protein	proteins_of_all_protein;
biological_process	biological regulation	258	gi|425772018|gb|EKV10445.1|; gi|425780270|gb|EKV18284.1|; gi|425777221|gb|EKV15404.1|; gi|425766748|gb|EKV05346.1|; gi|425771034|gb|EKV09489.1|; gi|425775076|gb|EKV13364.1|; gi|425777891|gb|EKV16046.1|; gi|425778713|gb|EKV16820.1|; gi|425779495|gb|EKV17545.1|; gi|425779531|gb|EKV17579.1|; gi|425782753|gb|EKV20645.1|; gi|425783784|gb|EKV21605.1|; gi|425783917|gb|EKV21733.1|; gi|425784196|gb|EKV219…
biological_process	cell killing	1	gi|425768312|gb|EKV06839.1|;
biological_process	cellular component organization or biogenesis	247	gi|425772018|gb|EKV10445.1|; gi|425780270|gb|EKV18284.1|; gi|425767729|gb|EKV06291.1|; gi|425784163|gb|EKV21956.1|; gi|425767877|gb|EKV06428.1|; gi|425770104|gb|EKV08578.1|; gi|425770105|gb|EKV08579.1|; gi|425772076|gb|EKV10501.1|; gi|425774965|gb|EKV13256.1|; gi|425775143|gb|EKV13426.1|; gi|425781792|gb|EKV19737.1|; gi|425782356|gb|EKV20271.1|; gi|425784141|gb|EKV21935.1|; gi|425784231|gb|EKV220…
biological_process	cellular process	1492	gi|425772018|gb|EKV10445.1|; gi|425780270|gb|EKV18284.1|; gi|425766626|gb|EKV05229.1|; gi|425775683|gb|EKV13939.1|; gi|425772415|gb|EKV10818.1|; gi|425782364|gb|EKV20279.1|; gi|425782436|gb|EKV20345.1|; gi|425783355|gb|EKV21209.1|; gi|425783897|gb|EKV21714.1|; gi|425783412|gb|EKV21265.1|; gi|425770795|gb|EKV09258.1|; gi|425775610|gb|EKV13868.1|; gi|425767799|gb|EKV06355.1|; gi|425771456|gb|EKV098…
07665.1|; gi|425769338|gb|EKV07834.1|; gi|425773768|gb|EKV12101.1|; gi|425777901|gb|EKV16053.1|; gi|425780103|gb|EKV18122.1|; gi|425782951|gb|EKV20829.1|; gi|425784092|gb|EKV21891.1|; gi|425784210|gb|EKV22001.1|; gi|425783382|gb|EKV21236.1|; gi|425765946|gb|EKV04586.1|; gi|425766771|gb|EKV05369.1|; gi|425773496|gb|EKV11848.1|; gi|425769593|gb|EKV08084.1|; gi|425766625|gb|EKV05228.1|; gi|425768283…
biological_process	developmental process	41	gi|425776228|gb|EKV14454.1|; gi|425765628|gb|EKV04298.1|; gi|425767877|gb|EKV06428.1|; gi|425769180|gb|EKV07681.1|; gi|425770028|gb|EKV08503.1|; gi|425770104|gb|EKV08578.1|; gi|425770105|gb|EKV08579.1|; gi|425770907|gb|EKV09366.1|; gi|425770981|gb|EKV09440.1|; gi|425772766|gb|EKV11154.1|; gi|425777143|gb|EKV15329.1|; gi|425780087|gb|EKV18107.1|; gi|425780870|gb|EKV18865.1|; gi|425781494|gb|EKV194…
biological_process	establishment of localization	305	gi|425772415|gb|EKV10818.1|; gi|425775610|gb|EKV13868.1|; gi|425775861|gb|EKV14106.1|; gi|425773836|gb|EKV12162.1|; gi|425768158|gb|EKV06694.1|; gi|425776802|gb|EKV15005.1|; gi|425775877|gb|EKV14120.1|; gi|425765478|gb|EKV04158.1|; gi|425766656|gb|EKV05259.1|; gi|425771574|gb|EKV10012.1|; gi|425768831|gb|EKV07343.1|; gi|425769349|gb|EKV07844.1|; gi|425776614|gb|EKV14828.1|; gi|425777523|gb|EKV156…
biological_process	growth	7	gi|425766771|gb|EKV05369.1|; gi|425775125|gb|EKV13409.1|; gi|425769270|gb|EKV07767.1|; gi|425769975|gb|EKV08452.1|; gi|425775610|gb|EKV13868.1|; gi|425781792|gb|EKV19737.1|; gi|425777221|gb|EKV15404.1|;
biological_process	localization	314	gi|425772415|gb|EKV10818.1|; gi|425775610|gb|EKV13868.1|; gi|425782939|gb|EKV20818.1|; gi|425775861|gb|EKV14106.1|; gi|425767070|gb|EKV05653.1|; gi|425775043|gb|EKV13331.1|; gi|425773836|gb|EKV12162.1|; gi|425768158|gb|EKV06694.1|; gi|425776802|gb|EKV15005.1|; gi|425775877|gb|EKV14120.1|; gi|425782152|gb|EKV20078.1|; gi|425765478|gb|EKV04158.1|; gi|425766656|gb|EKV05259.1|; gi|425771574|gb|EKV100…
biological_process	metabolic process	1601	gi|425766626|gb|EKV05229.1|; gi|425775683|gb|EKV13939.1|; gi|425782364|gb|EKV20279.1|; gi|425782436|gb|EKV20345.1|; gi|425783355|gb|EKV21209.1|; gi|425783897|gb|EKV21714.1|; gi|425783412|gb|EKV21265.1|; gi|425770795|gb|EKV09258.1|; gi|425767799|gb|EKV06355.1|; gi|425771456|gb|EKV09898.1|; gi|425774230|gb|EKV12544.1|; gi|425774569|gb|EKV12871.1|; gi|425782533|gb|EKV20437.1|; gi|425782936|gb|EKV208…
19838.1|; gi|425781909|gb|EKV19845.1|; gi|425782048|gb|EKV19979.1|; gi|425782187|gb|EKV20111.1|; gi|425782200|gb|EKV20123.1|; gi|425782233|gb|EKV20155.1|; gi|425782268|gb|EKV20187.1|; gi|425782336|gb|EKV20252.1|; gi|425782351|gb|EKV20266.1|; gi|425782405|gb|EKV20315.1|; gi|425782428|gb|EKV20338.1|; gi|425782515|gb|EKV20421.1|; gi|425782537|gb|EKV20440.1|; gi|425782539|gb|EKV20442.1|; gi|425782588…
biological_process	multi-organism process	10	gi|425767729|gb|EKV06291.1|; gi|425774619|gb|EKV12921.1|; gi|425782380|gb|EKV20293.1|; gi|425779772|gb|EKV17805.1|; gi|425774838|gb|EKV13136.1|; gi|425774991|gb|EKV13282.1|; gi|425779021|gb|EKV17116.1|; gi|425779798|gb|EKV17829.1|; gi|425782565|gb|EKV20464.1|; gi|425768312|gb|EKV06839.1|;
biological_process	multicellular organismal process	15	gi|425765628|gb|EKV04298.1|; gi|425767877|gb|EKV06428.1|; gi|425769180|gb|EKV07681.1|; gi|425770028|gb|EKV08503.1|; gi|425770104|gb|EKV08578.1|; gi|425770105|gb|EKV08579.1|; gi|425770907|gb|EKV09366.1|; gi|425770981|gb|EKV09440.1|; gi|425772766|gb|EKV11154.1|; gi|425777143|gb|EKV15329.1|; gi|425780087|gb|EKV18107.1|; gi|425780870|gb|EKV18865.1|; gi|425781494|gb|EKV19456.1|; gi|425782155|gb|EKV200…
biological_process	negative regulation of biological process	32	gi|425774985|gb|EKV13276.1|; gi|425776047|gb|EKV14285.1|; gi|425778199|gb|EKV16341.1|; gi|425778210|gb|EKV16352.1|; gi|425768288|gb|EKV06815.1|; gi|425770913|gb|EKV09372.1|; gi|425779702|gb|EKV17739.1|; gi|425780378|gb|EKV18385.1|; gi|425782042|gb|EKV19973.1|; gi|425784163|gb|EKV21956.1|; gi|425781414|gb|EKV19383.1|; gi|425782152|gb|EKV20078.1|; gi|425773128|gb|EKV11499.1|; gi|425766497|gb|EKV051…
biological_process	positive regulation of biological process	21	gi|425772018|gb|EKV10445.1|; gi|425780270|gb|EKV18284.1|; gi|425782985|gb|EKV20862.1|; gi|425774567|gb|EKV12869.1|; gi|425766497|gb|EKV05106.1|; gi|425782031|gb|EKV19962.1|; gi|425766357|gb|EKV04972.1|; gi|425775082|gb|EKV13370.1|; gi|425779702|gb|EKV17739.1|; gi|425768097|gb|EKV06640.1|; gi|425776228|gb|EKV14454.1|; gi|425767020|gb|EKV05605.1|; gi|425767905|gb|EKV06456.1|; gi|425768456|gb|EKV069…
biological_process	regulation of biological process	239	gi|425772018|gb|EKV10445.1|; gi|425780270|gb|EKV18284.1|; gi|425777221|gb|EKV15404.1|; gi|425766748|gb|EKV05346.1|; gi|425771034|gb|EKV09489.1|; gi|425775076|gb|EKV13364.1|; gi|425777891|gb|EKV16046.1|; gi|425778713|gb|EKV16820.1|; gi|425779495|gb|EKV17545.1|; gi|425779531|gb|EKV17579.1|; gi|425782753|gb|EKV20645.1|; gi|425783784|gb|EKV21605.1|; gi|425783917|gb|EKV21733.1|; gi|425784196|gb|EKV219…
biological_process	reproduction	23	gi|425767729|gb|EKV06291.1|; gi|425781792|gb|EKV19737.1|; gi|425774619|gb|EKV12921.1|; gi|425782380|gb|EKV20293.1|; gi|425782152|gb|EKV20078.1|; gi|425772001|gb|EKV10428.1|; gi|425777527|gb|EKV15698.1|; gi|425771139|gb|EKV09592.1|; gi|425771140|gb|EKV09593.1|; gi|425768312|gb|EKV06839.1|; gi|425779772|gb|EKV17805.1|; gi|425768288|gb|EKV06815.1|; gi|425765631|gb|EKV04301.1|; gi|425774838|gb|EKV131…
biological_process	reproductive process	14	gi|425771139|gb|EKV09592.1|; gi|425771140|gb|EKV09593.1|; gi|425768312|gb|EKV06839.1|; gi|425768288|gb|EKV06815.1|; gi|425776228|gb|EKV14454.1|; gi|425780270|gb|EKV18284.1|; gi|425782365|gb|EKV20280.1|; gi|425783930|gb|EKV21745.1|; gi|425769270|gb|EKV07767.1|; gi|425769975|gb|EKV08452.1|; gi|425771544|gb|EKV09983.1|; gi|425774838|gb|EKV13136.1|; gi|425782152|gb|EKV20078.1|; gi|425782974|gb|EKV208…
biological_process	response to stimulus	175	gi|425781898|gb|EKV19834.1|; gi|425777221|gb|EKV15404.1|; gi|425768972|gb|EKV07482.1|; gi|425771139|gb|EKV09592.1|; gi|425771140|gb|EKV09593.1|; gi|425774068|gb|EKV12387.1|; gi|425766748|gb|EKV05346.1|; gi|425771034|gb|EKV09489.1|; gi|425775076|gb|EKV13364.1|; gi|425777891|gb|EKV16046.1|; gi|425778713|gb|EKV16820.1|; gi|425779495|gb|EKV17545.1|; gi|425779531|gb|EKV17579.1|; gi|425782753|gb|EKV206…
biological_process	signaling	77	gi|425777221|gb|EKV15404.1|; gi|425766748|gb|EKV05346.1|; gi|425771034|gb|EKV09489.1|; gi|425775076|gb|EKV13364.1|; gi|425777891|gb|EKV16046.1|; gi|425778713|gb|EKV16820.1|; gi|425779495|gb|EKV17545.1|; gi|425779531|gb|EKV17579.1|; gi|425782753|gb|EKV20645.1|; gi|425783784|gb|EKV21605.1|; gi|425783917|gb|EKV21733.1|; gi|425784196|gb|EKV21987.1|; gi|425775609|gb|EKV13867.1|; gi|425768292|gb|EKV068…
biological_process	single-organism process	584	gi|425772018|gb|EKV10445.1|; gi|425780270|gb|EKV18284.1|; gi|425772415|gb|EKV10818.1|; gi|425775610|gb|EKV13868.1|; gi|425777221|gb|EKV15404.1|; gi|425767729|gb|EKV06291.1|; gi|425768972|gb|EKV07482.1|; gi|425771139|gb|EKV09592.1|; gi|425771140|gb|EKV09593.1|; gi|425774068|gb|EKV12387.1|; gi|425782939|gb|EKV20818.1|; gi|425766771|gb|EKV05369.1|; gi|425775125|gb|EKV13409.1|; gi|425775861|gb|EKV141…
cellular_component	cell	1207	gi|425765425|gb|EKV04117.1|; gi|425766538|gb|EKV05147.1|; gi|425767171|gb|EKV05747.1|; gi|425769338|gb|EKV07834.1|; gi|425769366|gb|EKV07861.1|; gi|425769871|gb|EKV08352.1|; gi|425770981|gb|EKV09440.1|; gi|425771895|gb|EKV10324.1|; gi|425772063|gb|EKV10488.1|; gi|425773488|gb|EKV11840.1|; gi|425774947|gb|EKV13238.1|; gi|425775739|gb|EKV13992.1|; gi|425776134|gb|EKV14368.1|; gi|425779142|gb|EKV172…
09180.1|; gi|425773771|gb|EKV12104.1|; gi|425774085|gb|EKV12403.1|; gi|425776117|gb|EKV14351.1|; gi|425782583|gb|EKV20482.1|; gi|425768127|gb|EKV06667.1|; gi|425772254|gb|EKV10665.1|; gi|425772773|gb|EKV11161.1|; gi|425782978|gb|EKV20855.1|; gi|425765386|gb|EKV04082.1|; gi|425767780|gb|EKV06336.1|; gi|425768262|gb|EKV06792.1|; gi|425770668|gb|EKV09136.1|; gi|425771456|gb|EKV09898.1|; gi|425773647…
cellular_component	cell part	1207	gi|425765425|gb|EKV04117.1|; gi|425766538|gb|EKV05147.1|; gi|425767171|gb|EKV05747.1|; gi|425769338|gb|EKV07834.1|; gi|425769366|gb|EKV07861.1|; gi|425769871|gb|EKV08352.1|; gi|425770981|gb|EKV09440.1|; gi|425771895|gb|EKV10324.1|; gi|425772063|gb|EKV10488.1|; gi|425773488|gb|EKV11840.1|; gi|425774947|gb|EKV13238.1|; gi|425775739|gb|EKV13992.1|; gi|425776134|gb|EKV14368.1|; gi|425779142|gb|EKV172…
09180.1|; gi|425773771|gb|EKV12104.1|; gi|425774085|gb|EKV12403.1|; gi|425776117|gb|EKV14351.1|; gi|425782583|gb|EKV20482.1|; gi|425768127|gb|EKV06667.1|; gi|425772254|gb|EKV10665.1|; gi|425772773|gb|EKV11161.1|; gi|425782978|gb|EKV20855.1|; gi|425765386|gb|EKV04082.1|; gi|425767780|gb|EKV06336.1|; gi|425768262|gb|EKV06792.1|; gi|425770668|gb|EKV09136.1|; gi|425771456|gb|EKV09898.1|; gi|425773647…
cellular_component	extracellular region	19	gi|425769162|gb|EKV07663.1|; gi|425769905|gb|EKV08384.1|; gi|425770132|gb|EKV08606.1|; gi|425770905|gb|EKV09364.1|; gi|425770980|gb|EKV09439.1|; gi|425771480|gb|EKV09922.1|; gi|425772708|gb|EKV11104.1|; gi|425774589|gb|EKV12891.1|; gi|425775673|gb|EKV13929.1|; gi|425778286|gb|EKV16424.1|; gi|425779798|gb|EKV17829.1|; gi|425780211|gb|EKV18227.1|; gi|425782412|gb|EKV20322.1|; gi|425782565|gb|EKV204…
cellular_component	macromolecular complex	474	gi|425765425|gb|EKV04117.1|; gi|425766538|gb|EKV05147.1|; gi|425767171|gb|EKV05747.1|; gi|425769338|gb|EKV07834.1|; gi|425769366|gb|EKV07861.1|; gi|425769871|gb|EKV08352.1|; gi|425770981|gb|EKV09440.1|; gi|425771895|gb|EKV10324.1|; gi|425772063|gb|EKV10488.1|; gi|425773488|gb|EKV11840.1|; gi|425774947|gb|EKV13238.1|; gi|425775739|gb|EKV13992.1|; gi|425776134|gb|EKV14368.1|; gi|425779142|gb|EKV172…
cellular_component	membrane	395	gi|425781699|gb|EKV19646.1|; gi|425780873|gb|EKV18868.1|; gi|425769273|gb|EKV07770.1|; gi|425775963|gb|EKV14203.1|; gi|425776836|gb|EKV15035.1|; gi|425778871|gb|EKV16973.1|; gi|425779595|gb|EKV17640.1|; gi|425780350|gb|EKV18358.1|; gi|425781414|gb|EKV19383.1|; gi|425781635|gb|EKV19588.1|; gi|425781883|gb|EKV19819.1|; gi|425782715|gb|EKV20611.1|; gi|425783517|gb|EKV21363.1|; gi|425768232|gb|EKV067…
cellular_component	membrane part	274	gi|425780873|gb|EKV18868.1|; gi|425769273|gb|EKV07770.1|; gi|425775963|gb|EKV14203.1|; gi|425776836|gb|EKV15035.1|; gi|425778871|gb|EKV16973.1|; gi|425779595|gb|EKV17640.1|; gi|425780350|gb|EKV18358.1|; gi|425781414|gb|EKV19383.1|; gi|425781635|gb|EKV19588.1|; gi|425781883|gb|EKV19819.1|; gi|425782715|gb|EKV20611.1|; gi|425783517|gb|EKV21363.1|; gi|425768232|gb|EKV06762.1|; gi|425768969|gb|EKV074…
cellular_component	membrane-enclosed lumen	126	gi|425782365|gb|EKV20280.1|; gi|425775374|gb|EKV13648.1|; gi|425767729|gb|EKV06291.1|; gi|425773838|gb|EKV12164.1|; gi|425770649|gb|EKV09117.1|; gi|425776881|gb|EKV15079.1|; gi|425782980|gb|EKV20857.1|; gi|425770913|gb|EKV09372.1|; gi|425772657|gb|EKV11053.1|; gi|425775082|gb|EKV13370.1|; gi|425781362|gb|EKV19334.1|; gi|425782042|gb|EKV19973.1|; gi|425782206|gb|EKV20129.1|; gi|425768184|gb|EKV067…
cellular_component	nucleoid	10	gi|425773596|gb|EKV11939.1|; gi|425775855|gb|EKV14100.1|; gi|425776391|gb|EKV14610.1|; gi|425778561|gb|EKV16685.1|; gi|425783454|gb|EKV21303.1|; gi|425783898|gb|EKV21715.1|; gi|425784139|gb|EKV21933.1|; gi|425768037|gb|EKV06583.1|; gi|425773836|gb|EKV12162.1|; gi|425770972|gb|EKV09431.1|;
cellular_component	organelle	796	gi|425782365|gb|EKV20280.1|; gi|425781792|gb|EKV19737.1|; gi|425781699|gb|EKV19646.1|; gi|425772077|gb|EKV10502.1|; gi|425766843|gb|EKV05437.1|; gi|425768732|gb|EKV07249.1|; gi|425783073|gb|EKV20942.1|; gi|425775374|gb|EKV13648.1|; gi|425767729|gb|EKV06291.1|; gi|425769273|gb|EKV07770.1|; gi|425775963|gb|EKV14203.1|; gi|425776836|gb|EKV15035.1|; gi|425778871|gb|EKV16973.1|; gi|425779595|gb|EKV176…
cellular_component	organelle part	380	gi|425782365|gb|EKV20280.1|; gi|425781792|gb|EKV19737.1|; gi|425781699|gb|EKV19646.1|; gi|425772077|gb|EKV10502.1|; gi|425775374|gb|EKV13648.1|; gi|425767729|gb|EKV06291.1|; gi|425769273|gb|EKV07770.1|; gi|425775963|gb|EKV14203.1|; gi|425776836|gb|EKV15035.1|; gi|425778871|gb|EKV16973.1|; gi|425779595|gb|EKV17640.1|; gi|425780350|gb|EKV18358.1|; gi|425781414|gb|EKV19383.1|; gi|425781635|gb|EKV195…
molecular_function	antioxidant activity	15	gi|425769419|gb|EKV07912.1|; gi|425770668|gb|EKV09136.1|; gi|425770945|gb|EKV09404.1|; gi|425776399|gb|EKV14618.1|; gi|425769256|gb|EKV07755.1|; gi|425776040|gb|EKV14278.1|; gi|425770605|gb|EKV09073.1|; gi|425768969|gb|EKV07479.1|; gi|425769028|gb|EKV07536.1|; gi|425771617|gb|EKV10055.1|; gi|425771776|gb|EKV10212.1|; gi|425779021|gb|EKV17116.1|; gi|425770132|gb|EKV08606.1|; gi|425783653|gb|EKV214…
molecular_function	binding	1293	gi|425769174|gb|EKV07675.1|; gi|425773057|gb|EKV11431.1|; gi|425775567|gb|EKV13827.1|; gi|425775855|gb|EKV14100.1|; gi|425768370|gb|EKV06895.1|; gi|425781729|gb|EKV19676.1|; gi|425782031|gb|EKV19962.1|; gi|425782037|gb|EKV19968.1|; gi|425782978|gb|EKV20855.1|; gi|425768181|gb|EKV06717.1|; gi|425768231|gb|EKV06761.1|; gi|425770061|gb|EKV08536.1|; gi|425771603|gb|EKV10041.1|; gi|425771880|gb|EKV103…
20634.1|; gi|425780964|gb|EKV18947.1|; gi|425773838|gb|EKV12164.1|; gi|425780795|gb|EKV18793.1|; gi|425780874|gb|EKV18869.1|; gi|425765401|gb|EKV04093.1|; gi|425765731|gb|EKV04389.1|; gi|425765844|gb|EKV04490.1|; gi|425766777|gb|EKV05375.1|; gi|425767877|gb|EKV06428.1|; gi|425769029|gb|EKV07537.1|; gi|425769326|gb|EKV07822.1|; gi|425769330|gb|EKV07826.1|; gi|425770105|gb|EKV08579.1|; gi|425770508…
molecular_function	catalytic activity	1488	gi|425780211|gb|EKV18227.1|; gi|425772192|gb|EKV10603.1|; gi|425784175|gb|EKV21968.1|; gi|425765367|gb|EKV04065.1|; gi|425766627|gb|EKV05230.1|; gi|425766735|gb|EKV05334.1|; gi|425771576|gb|EKV10014.1|; gi|425772687|gb|EKV11083.1|; gi|425775044|gb|EKV13332.1|; gi|425782239|gb|EKV20161.1|; gi|425782441|gb|EKV20350.1|; gi|425783166|gb|EKV21026.1|; gi|425783898|gb|EKV21715.1|; gi|425784025|gb|EKV218…
13762.1|; gi|425770654|gb|EKV09122.1|; gi|425765439|gb|EKV04128.1|; gi|425765440|gb|EKV04129.1|; gi|425767734|gb|EKV06296.1|; gi|425768024|gb|EKV06570.1|; gi|425768161|gb|EKV06697.1|; gi|425768439|gb|EKV06962.1|; gi|425768856|gb|EKV07368.1|; gi|425769381|gb|EKV07876.1|; gi|425769556|gb|EKV08047.1|; gi|425769742|gb|EKV08226.1|; gi|425769759|gb|EKV08242.1|; gi|425769781|gb|EKV08264.1|; gi|425769887…
molecular_function	electron carrier activity	32	gi|425771366|gb|EKV09811.1|; gi|425765284|gb|EKV03990.1|; gi|425765287|gb|EKV03993.1|; gi|425765483|gb|EKV04162.1|; gi|425767742|gb|EKV06304.1|; gi|425769176|gb|EKV07677.1|; gi|425769258|gb|EKV07757.1|; gi|425769635|gb|EKV08124.1|; gi|425770117|gb|EKV08591.1|; gi|425770979|gb|EKV09438.1|; gi|425772254|gb|EKV10665.1|; gi|425772704|gb|EKV11100.1|; gi|425772773|gb|EKV11161.1|; gi|425773543|gb|EKV118…
molecular_function	enzyme regulator activity	38	gi|425775609|gb|EKV13867.1|; gi|425767788|gb|EKV06344.1|; gi|425773819|gb|EKV12145.1|; gi|425777511|gb|EKV15682.1|; gi|425782449|gb|EKV20358.1|; gi|425780053|gb|EKV18075.1|; gi|425778720|gb|EKV16827.1|; gi|425779795|gb|EKV17826.1|; gi|425766357|gb|EKV04972.1|; gi|425768292|gb|EKV06819.1|; gi|425784074|gb|EKV21873.1|; gi|425767655|gb|EKV06222.1|; gi|425771908|gb|EKV10337.1|; gi|425776854|gb|EKV150…
molecular_function	metallochaperone activity	3	gi|425776762|gb|EKV14969.1|; gi|425783196|gb|EKV21055.1|; gi|425770945|gb|EKV09404.1|;
molecular_function	molecular transducer activity	15	gi|425769439|gb|EKV07932.1|; gi|425774293|gb|EKV12602.1|; gi|425782243|gb|EKV20165.1|; gi|425783791|gb|EKV21612.1|; gi|425775844|gb|EKV14091.1|; gi|425775846|gb|EKV14093.1|; gi|425776172|gb|EKV14402.1|; gi|425768803|gb|EKV07315.1|; gi|425769908|gb|EKV08387.1|; gi|425780035|gb|EKV18057.1|; gi|425780671|gb|EKV18676.1|; gi|425780956|gb|EKV18940.1|; gi|425782170|gb|EKV20095.1|; gi|425775481|gb|EKV137…
molecular_function	nucleic acid binding transcription factor activity	21	gi|425765481|gb|EKV04160.1|; gi|425768190|gb|EKV06726.1|; gi|425770015|gb|EKV08490.1|; gi|425771901|gb|EKV10330.1|; gi|425775138|gb|EKV13421.1|; gi|425781879|gb|EKV19815.1|; gi|425782295|gb|EKV20214.1|; gi|425782591|gb|EKV20490.1|; gi|425784007|gb|EKV21818.1|; gi|425768390|gb|EKV06915.1|; gi|425769436|gb|EKV07929.1|; gi|425770064|gb|EKV08539.1|; gi|425770496|gb|EKV08966.1|; gi|425770601|gb|EKV090…
molecular_function	protein binding transcription factor activity	6	gi|425770913|gb|EKV09372.1|; gi|425768130|gb|EKV06670.1|; gi|425775485|gb|EKV13753.1|; gi|425776030|gb|EKV14268.1|; gi|425780869|gb|EKV18864.1|; gi|425783357|gb|EKV21211.1|;
molecular_function	receptor activity	4	gi|425775481|gb|EKV13749.1|; gi|425769439|gb|EKV07932.1|; gi|425779241|gb|EKV17317.1|; gi|425782243|gb|EKV20165.1|;
molecular_function	structural molecule activity	117	gi|425765330|gb|EKV04030.1|; gi|425766178|gb|EKV04803.1|; gi|425766342|gb|EKV04957.1|; gi|425766499|gb|EKV05108.1|; gi|425766548|gb|EKV05155.1|; gi|425766616|gb|EKV05219.1|; gi|425768243|gb|EKV06773.1|; gi|425768318|gb|EKV06845.1|; gi|425768360|gb|EKV06885.1|; gi|425768729|gb|EKV07246.1|; gi|425768966|gb|EKV07476.1|; gi|425768995|gb|EKV07505.1|; gi|425769062|gb|EKV07570.1|; gi|425769179|gb|EKV076…
molecular_function	transporter activity	115	gi|425765367|gb|EKV04065.1|; gi|425766627|gb|EKV05230.1|; gi|425766735|gb|EKV05334.1|; gi|425771576|gb|EKV10014.1|; gi|425772687|gb|EKV11083.1|; gi|425775044|gb|EKV13332.1|; gi|425782239|gb|EKV20161.1|; gi|425782441|gb|EKV20350.1|; gi|425783166|gb|EKV21026.1|; gi|425783898|gb|EKV21715.1|; gi|425784025|gb|EKV21835.1|; gi|425766652|gb|EKV05255.1|; gi|425774622|gb|EKV12924.1|; gi|425772846|gb|EKV112…
