# Supplementary material for: A Damaged Oxidative Phosphorylation Mechanism Is Involved in the Antifungal Activity of Citral against Penicillium digitatum
Source: Front Microbiol. 2018 Feb 16;9:239. doi: 10.3389/fmicb.2018.00239 (PMC5820319; doi:10.3389/fmicb.2018.00239)
Supplement: Supplementary file 2 [file Table2.XLSX]

## Sheet: Supplemental data Table S2 all_
Table S2. Clusters of the orthologous groups (COG) function classification of all Penicillium digitatum proteins.
Code	Functional-Categories	Protein-Number	Proteins
A	RNA processing and modification	25	gi|425773826|gb|EKV12152.1|,COG5228	gi|425770113|gb|EKV08587.1|,COG5049	gi|425776370|gb|EKV14589.1|,COG5246	gi|425769326|gb|EKV07822.1|,COG5178	gi|425777214|gb|EKV15397.1|,COG5180	gi|425774945|gb|EKV13236.1|,COG5049	gi|425775932|gb|EKV14172.1|,COG5239	gi|425780377|gb|EKV18384.1|,COG2136	gi|425783634|gb|EKV21474.1|,COG5104	gi|425775054|gb|EKV13342.1|,COG5188	gi|425768780|gb|EKV07295.1|,COG5176	gi|425765844|gb|EKV04490.1|,COG5147	gi|425769164|gb|EKV07665.1|,COG5107	gi|425780742|gb|EKV18743.1|,COG5182	gi|425781720|gb|EKV19667.1|,COG2136	gi|425776134|gb|EKV14368.1|,COG5136	gi|425783195|gb|EKV21054.1|,COG5238	gi|425765419|gb|EKV04111.1|,COG5161	gi|425771900|gb|EKV10329.1|,COG5623	gi|425765475|gb|EKV04155.1|,COG5186	gi|425784092|gb|EKV21891.1|,COG0430	gi|425765946|gb|EKV04586.1|,COG5226	gi|425778299|gb|EKV16433.1|,COG5200	gi|425779703|gb|EKV17740.1|,COG5107	gi|425767896|gb|EKV06447.1|,COG5181
B	Chromatin structure and dynamics	29	gi|425773573|gb|EKV11919.1|,COG5259	gi|425773573|gb|EKV11919.1|,COG5114	gi|425775070|gb|EKV13358.1|,COG5032	gi|425784166|gb|EKV21959.1|,COG5076	gi|425784163|gb|EKV21956.1|,COG5098	gi|425769869|gb|EKV08350.1|,COG5531	gi|425769350|gb|EKV07845.1|,COG0123	gi|425769279|gb|EKV07776.1|,COG0123	gi|425767877|gb|EKV06428.1|,COG2036	gi|425766840|gb|EKV05434.1|,COG5229	gi|425770104|gb|EKV08578.1|,COG2036	gi|425784141|gb|EKV21935.1|,COG5262	gi|425778531|gb|EKV16655.1|,COG5406	gi|425782102|gb|EKV20031.1|,COG5648	gi|425773481|gb|EKV11833.1|,COG5165	gi|425775143|gb|EKV13426.1|,COG5262	gi|425771362|gb|EKV09807.1|,COG5531	gi|425779702|gb|EKV17739.1|,COG5137	gi|425782356|gb|EKV20271.1|,COG2036	gi|425774476|gb|EKV12782.1|,COG5032	gi|425779032|gb|EKV17127.1|,COG5027	gi|425773597|gb|EKV11940.1|,COG1243	gi|425779648|gb|EKV17689.1|,COG5648	gi|425784070|gb|EKV21869.1|,COG5032	gi|425775119|gb|EKV13403.1|,COG5218	gi|425771009|gb|EKV09465.1|,COG5032	gi|425778995|gb|EKV17090.1|,COG5076	gi|425783881|gb|EKV21698.1|,COG5602	gi|425770105|gb|EKV08579.1|,COG2036
C	Energy production and conversion	179	gi|425780060|gb|EKV18082.1|,COG0644	gi|425772773|gb|EKV11161.1|,COG0526	gi|425782667|gb|EKV20564.1|,COG1069	gi|425770485|gb|EKV08955.1|,COG1052	gi|425782589|gb|EKV20488.1|,COG0045	gi|425774278|gb|EKV12587.1|,COG0636	gi|425781447|gb|EKV19414.1|,COG1527	gi|425771373|gb|EKV09818.1|,COG0240	gi|425773064|gb|EKV11437.1|,COG1251	gi|425772694|gb|EKV11090.1|,COG0723	gi|425767738|gb|EKV06300.1|,COG5274	gi|425765284|gb|EKV03990.1|,COG0843	gi|425781606|gb|EKV19561.1|,COG5274	gi|425781700|gb|EKV19647.1|,COG0526	gi|425777645|gb|EKV15804.1|,COG0281	gi|425783354|gb|EKV21208.1|,COG0538	gi|425777403|gb|EKV15578.1|,COG1902	gi|425765942|gb|EKV04582.1|,COG1413	gi|425779494|gb|EKV17544.1|,COG5231	gi|425765286|gb|EKV03992.1|,COG0838	gi|425772704|gb|EKV11100.1|,COG0479	gi|425778183|gb|EKV16325.1|,COG1866	gi|425781396|gb|EKV19365.1|,COG2141	gi|425778136|gb|EKV16278.1|,COG1071	gi|425778980|gb|EKV17075.1|,COG0654	gi|425768217|gb|EKV06750.1|,COG1018	gi|425768217|gb|EKV06750.1|,COG1017	gi|425770047|gb|EKV08522.1|,COG0473	gi|425770047|gb|EKV08522.1|,COG0538	gi|425783673|gb|EKV21507.1|,COG1048	gi|425772871|gb|EKV11252.1|,COG0277	gi|425774913|gb|EKV13204.1|,COG1227	gi|425782200|gb|EKV20123.1|,COG1905	gi|425765628|gb|EKV04298.1|,COG0604	gi|425778868|gb|EKV16970.1|,COG1894	gi|425767444|gb|EKV06017.1|,COG1012	gi|425784290|gb|EKV22078.1|,COG0221	gi|425777659|gb|EKV15818.1|,COG0045	gi|425776775|gb|EKV14980.1|,COG0578	gi|425771231|gb|EKV09680.1|,COG0473	gi|425766746|gb|EKV05344.1|,COG1062	gi|425768039|gb|EKV06585.1|,COG0543	gi|425768039|gb|EKV06585.1|,COG1018	gi|425768039|gb|EKV06585.1|,COG2871	gi|425783454|gb|EKV21303.1|,COG1249	gi|425782101|gb|EKV20030.1|,COG0543	gi|425782101|gb|EKV20030.1|,COG1018
D	Cell cycle control, cell division, chromosome partitioning	51	gi|425782427|gb|EKV20337.1|,COG0445	gi|425770925|gb|EKV09384.1|,COG5657	gi|425775070|gb|EKV13358.1|,COG5032	gi|425770113|gb|EKV08587.1|,COG5049	gi|425784281|gb|EKV22069.1|,COG1196	gi|425778739|gb|EKV16845.1|,COG5126	gi|425784163|gb|EKV21956.1|,COG5098	gi|425775059|gb|EKV13347.1|,COG0489	gi|425768037|gb|EKV06583.1|,COG1196	gi|425774281|gb|EKV12590.1|,COG5019	gi|425767788|gb|EKV06344.1|,COG5057	gi|425770789|gb|EKV09252.1|,COG0424	gi|425778529|gb|EKV16653.1|,COG5035	gi|425775609|gb|EKV13867.1|,COG5126	gi|425774945|gb|EKV13236.1|,COG5049	gi|425766840|gb|EKV05434.1|,COG5229	gi|425773482|gb|EKV11834.1|,COG5019	gi|425768292|gb|EKV06819.1|,COG5261	gi|425781797|gb|EKV19742.1|,COG5132	gi|425782294|gb|EKV20213.1|,COG2884	gi|425773838|gb|EKV12164.1|,COG5333	gi|425767743|gb|EKV06305.1|,COG5184	gi|425765844|gb|EKV04490.1|,COG5147	gi|425774476|gb|EKV12782.1|,COG5032	gi|425778546|gb|EKV16670.1|,COG5244	gi|425766722|gb|EKV05321.1|,COG5126	gi|425783423|gb|EKV21275.1|,COG1196	gi|425782409|gb|EKV20319.1|,COG5657	gi|425779953|gb|EKV17977.1|,COG5103	gi|425782713|gb|EKV20609.1|,COG5184	gi|425774948|gb|EKV13239.1|,COG5019	gi|425783268|gb|EKV21125.1|,COG5019	gi|425784070|gb|EKV21869.1|,COG5032	gi|425779695|gb|EKV17732.1|,COG5184	gi|425769040|gb|EKV07548.1|,COG5657	gi|425776757|gb|EKV14964.1|,COG5019	gi|425782021|gb|EKV19952.1|,COG0037	gi|425771998|gb|EKV10425.1|,COG1718	gi|425768735|gb|EKV07252.1|,COG5217	gi|425781603|gb|EKV19558.1|,COG5126	gi|425783142|gb|EKV21002.1|,COG1196	gi|425775119|gb|EKV13403.1|,COG5218	gi|425782380|gb|EKV20293.1|,COG5126	gi|425781873|gb|EKV19809.1|,COG5041	gi|425767645|gb|EKV06213.1|,COG5537	gi|425771009|gb|EKV09465.1|,COG5032	gi|425780870|gb|EKV18865.1|,COG5126
E	Amino acid transport and metabolism	212	gi|425782530|gb|EKV20434.1|,COG0477	gi|425773275|gb|EKV11638.1|,COG0626	gi|425779693|gb|EKV17730.1|,COG0076	gi|425783296|gb|EKV21153.1|,COG0477	gi|425772192|gb|EKV10603.1|,COG1605	gi|425782750|gb|EKV20643.1|,COG0014	gi|425783832|gb|EKV21650.1|,COG0031	gi|425779022|gb|EKV17117.1|,COG0462	gi|425770485|gb|EKV08955.1|,COG0111	gi|425777893|gb|EKV16048.1|,COG1063	gi|425778143|gb|EKV16285.1|,COG2423	gi|425783159|gb|EKV21019.1|,COG0065	gi|425782736|gb|EKV20629.1|,COG0308	gi|425781875|gb|EKV19811.1|,COG0115	gi|425774569|gb|EKV12871.1|,COG0505	gi|425778072|gb|EKV16217.1|,COG0076	gi|425782829|gb|EKV20713.1|,COG0334	gi|425769162|gb|EKV07663.1|,COG0308	gi|425774560|gb|EKV12862.1|,COG0160	gi|425774560|gb|EKV12862.1|,COG4992	gi|425784277|gb|EKV22065.1|,COG1362	gi|425777884|gb|EKV16039.1|,COG1748	gi|425778564|gb|EKV16688.1|,COG2873	gi|425782278|gb|EKV20197.1|,COG1932	gi|425774587|gb|EKV12889.1|,COG2021	gi|425779284|gb|EKV17352.1|,COG2303	gi|425783555|gb|EKV21400.1|,COG0165	gi|425779915|gb|EKV17942.1|,COG0028	gi|425773699|gb|EKV12034.1|,COG1362	gi|425781316|gb|EKV19291.1|,COG1104	gi|425772740|gb|EKV11134.1|,COG1167	gi|425778160|gb|EKV16302.1|,COG3185	gi|425771038|gb|EKV09493.1|,COG0115	gi|425775707|gb|EKV13961.1|,COG0076	gi|425770047|gb|EKV08522.1|,COG0473	gi|425783673|gb|EKV21507.1|,COG0065	gi|425766972|gb|EKV05560.1|,COG0833	gi|425782360|gb|EKV20275.1|,COG0131	gi|425778144|gb|EKV16286.1|,COG0506	gi|425775567|gb|EKV13827.1|,COG3579	gi|425781212|gb|EKV19190.1|,COG1448	gi|425782533|gb|EKV20437.1|,COG5630	gi|425770486|gb|EKV08956.1|,COG1063	gi|425767799|gb|EKV06355.1|,COG0137	gi|425774906|gb|EKV13197.1|,COG0685	gi|425774574|gb|EKV12876.1|,COG2939	gi|425779795|gb|EKV17826.1|,COG0010
F	Nucleotide transport and metabolism	69	gi|425780660|gb|EKV18665.1|,COG1953	gi|425779022|gb|EKV17117.1|,COG0462	gi|425782974|gb|EKV20851.1|,COG0138	gi|425770784|gb|EKV09247.1|,COG0104	gi|425783162|gb|EKV21022.1|,COG0461	gi|425774569|gb|EKV12871.1|,COG0505	gi|425782503|gb|EKV20409.1|,COG0537	gi|425781793|gb|EKV19738.1|,COG0127	gi|425782436|gb|EKV20345.1|,COG0034	gi|425776756|gb|EKV14963.1|,COG0194	gi|425782627|gb|EKV20526.1|,COG0504	gi|425775955|gb|EKV14195.1|,COG1816	gi|425776597|gb|EKV14811.1|,COG1816	gi|425775494|gb|EKV13762.1|,COG0402	gi|425782141|gb|EKV20067.1|,COG0590	gi|425777143|gb|EKV15329.1|,COG0519	gi|425783355|gb|EKV21209.1|,COG2759	gi|425768362|gb|EKV06887.1|,COG0044	gi|425766619|gb|EKV05222.1|,COG0563	gi|425767659|gb|EKV06226.1|,COG0035	gi|425766934|gb|EKV05524.1|,COG0563	gi|425782410|gb|EKV20320.1|,COG0504	gi|425766531|gb|EKV05140.1|,COG0284	gi|425782364|gb|EKV20279.1|,COG0151	gi|425782364|gb|EKV20279.1|,COG0150	gi|425781851|gb|EKV19790.1|,COG0035	gi|425784241|gb|EKV22031.1|,COG0152	gi|425771251|gb|EKV09700.1|,COG0299	gi|425775371|gb|EKV13645.1|,COG0462	gi|425781357|gb|EKV19330.1|,COG4088	gi|425779027|gb|EKV17122.1|,COG0572	gi|425775807|gb|EKV14058.1|,COG0537	gi|425770003|gb|EKV08478.1|,COG0402	gi|425770918|gb|EKV09377.1|,COG0458	gi|425774904|gb|EKV13195.1|,COG0105	gi|425776611|gb|EKV14825.1|,COG0295	gi|425775616|gb|EKV13874.1|,COG0737	gi|425780799|gb|EKV18797.1|,COG0590	gi|425783762|gb|EKV21585.1|,COG0788	gi|425780080|gb|EKV18100.1|,COG1957	gi|425769009|gb|EKV07519.1|,COG1957	gi|425779641|gb|EKV17682.1|,COG4266	gi|425772246|gb|EKV10657.1|,COG0208	gi|425766862|gb|EKV05456.1|,COG5042	gi|425774632|gb|EKV12934.1|,COG0046	gi|425774632|gb|EKV12934.1|,COG0047	gi|425783739|gb|EKV21565.1|,COG0418
G	Carbohydrate transport and metabolism	138	gi|425782519|gb|EKV20425.1|,COG1472	gi|425778416|gb|EKV16544.1|,COG1472	gi|425784286|gb|EKV22074.1|,COG0647	gi|425782530|gb|EKV20434.1|,COG0477	gi|425783296|gb|EKV21153.1|,COG0477	gi|425773179|gb|EKV11548.1|,COG4284	gi|425780707|gb|EKV18708.1|,COG0406	gi|425769314|gb|EKV07810.1|,COG2273	gi|425782667|gb|EKV20564.1|,COG1070	gi|425770952|gb|EKV09411.1|,COG0166	gi|425783884|gb|EKV21701.1|,COG5309	gi|425771372|gb|EKV09817.1|,COG3408	gi|425767765|gb|EKV06321.1|,COG2273	gi|425770980|gb|EKV09439.1|,COG2730	gi|425767432|gb|EKV06005.1|,COG5026	gi|425778725|gb|EKV16832.1|,COG0158	gi|425769905|gb|EKV08384.1|,COG3867	gi|425772676|gb|EKV11072.1|,COG5020	gi|425782503|gb|EKV20409.1|,COG0537	gi|425776384|gb|EKV14603.1|,COG0647	gi|425769128|gb|EKV07632.1|,COG0676	gi|425769128|gb|EKV07632.1|,COG2017	gi|425772686|gb|EKV11082.1|,COG0296	gi|425779523|gb|EKV17571.1|,COG0483	gi|425765860|gb|EKV04506.1|,COG5026	gi|425767748|gb|EKV06310.1|,COG0362	gi|425775359|gb|EKV13636.1|,COG0406	gi|425775359|gb|EKV13636.1|,COG0588	gi|425771563|gb|EKV10002.1|,COG0451	gi|425768127|gb|EKV06667.1|,COG0205	gi|425782415|gb|EKV20325.1|,COG1472	gi|425771010|gb|EKV09466.1|,COG0451	gi|425778330|gb|EKV16462.1|,COG0483	gi|425777386|gb|EKV15561.1|,COG0366	gi|425782564|gb|EKV20463.1|,COG0483	gi|425774629|gb|EKV12931.1|,COG5020	gi|425772708|gb|EKV11104.1|,COG3866	gi|425770030|gb|EKV08505.1|,COG0483	gi|425783189|gb|EKV21048.1|,COG4677	gi|425774758|gb|EKV13058.1|,COG0524	gi|425768821|gb|EKV07333.1|,COG0033	gi|425768821|gb|EKV07333.1|,COG1109	gi|425777654|gb|EKV15813.1|,COG0120	gi|425776036|gb|EKV14274.1|,COG2301	gi|425773500|gb|EKV11852.1|,COG1070	gi|425783631|gb|EKV21471.1|,COG0126	gi|425769057|gb|EKV07565.1|,COG0697
H	Coenzyme transport and metabolism	106	gi|425780660|gb|EKV18665.1|,COG1953	gi|425783519|gb|EKV21365.1|,COG0807	gi|425770485|gb|EKV08955.1|,COG1052	gi|425770485|gb|EKV08955.1|,COG0111	gi|425770043|gb|EKV08518.1|,COG0054	gi|425775961|gb|EKV14201.1|,COG0108	gi|425766725|gb|EKV05324.1|,COG2240	gi|425766725|gb|EKV05324.1|,COG0351	gi|425781669|gb|EKV19620.1|,COG0476	gi|425781875|gb|EKV19811.1|,COG0115	gi|425774233|gb|EKV12547.1|,COG0214	gi|425782278|gb|EKV20197.1|,COG1932	gi|425779915|gb|EKV17942.1|,COG0028	gi|425769875|gb|EKV08356.1|,COG0307	gi|425777641|gb|EKV15800.1|,COG0476	gi|425771038|gb|EKV09493.1|,COG0115	gi|425778980|gb|EKV17075.1|,COG0654	gi|425766645|gb|EKV05248.1|,COG0352	gi|425766645|gb|EKV05248.1|,COG2145	gi|425765694|gb|EKV04362.1|,COG0285	gi|425773128|gb|EKV11499.1|,COG1488	gi|425783613|gb|EKV21454.1|,COG0499	gi|425784124|gb|EKV21918.1|,COG0157	gi|425783385|gb|EKV21239.1|,COG0320	gi|425783391|gb|EKV21245.1|,COG0007	gi|425783391|gb|EKV21245.1|,COG1648	gi|425768039|gb|EKV06585.1|,COG0543	gi|425771823|gb|EKV10256.1|,COG0414	gi|425768854|gb|EKV07366.1|,COG1232	gi|425782101|gb|EKV20030.1|,COG0543	gi|425765605|gb|EKV04275.1|,COG0654	gi|425780375|gb|EKV18382.1|,COG0512	gi|425783286|gb|EKV21143.1|,COG5146	gi|425783383|gb|EKV21237.1|,COG0175	gi|425769409|gb|EKV07902.1|,COG0654	gi|425771596|gb|EKV10034.1|,COG1893	gi|425775150|gb|EKV13433.1|,COG0237	gi|425774064|gb|EKV12383.1|,COG0654	gi|425778452|gb|EKV16578.1|,COG0117	gi|425767456|gb|EKV06028.1|,COG0476	gi|425781305|gb|EKV19280.1|,COG0059	gi|425773549|gb|EKV11897.1|,COG1564	gi|425765851|gb|EKV04497.1|,COG0196	gi|425782140|gb|EKV20066.1|,COG0407	gi|425779501|gb|EKV17551.1|,COG0192	gi|425782827|gb|EKV20711.1|,COG2227	gi|425782827|gb|EKV20711.1|,COG2226
I	Lipid transport and metabolism	127	gi|425770701|gb|EKV09166.1|,COG0688	gi|425782943|gb|EKV20822.1|,COG3407	gi|425770934|gb|EKV09393.1|,COG1022	gi|425765695|gb|EKV04363.1|,COG5092	gi|425771243|gb|EKV09692.1|,COG1024	gi|425783860|gb|EKV21678.1|,COG1024	gi|425769181|gb|EKV07682.1|,COG0671	gi|425782529|gb|EKV20433.1|,COG2084	gi|425775717|gb|EKV13970.1|,COG1028	gi|425783072|gb|EKV20941.1|,COG3000	gi|425772700|gb|EKV11096.1|,COG2084	gi|425767738|gb|EKV06300.1|,COG5274	gi|425781606|gb|EKV19561.1|,COG1398	gi|425781606|gb|EKV19561.1|,COG5274	gi|425765947|gb|EKV04587.1|,COG0304	gi|425765704|gb|EKV04372.1|,COG4982	gi|425765704|gb|EKV04372.1|,COG0304	gi|425765704|gb|EKV04372.1|,COG0331	gi|425769175|gb|EKV07676.1|,COG0236	gi|425766996|gb|EKV05584.1|,COG0183	gi|425776111|gb|EKV14345.1|,COG1028	gi|425782628|gb|EKV20527.1|,COG1577	gi|425771563|gb|EKV10002.1|,COG1028	gi|425776215|gb|EKV14443.1|,COG1788	gi|425776215|gb|EKV14443.1|,COG2057	gi|425767036|gb|EKV05621.1|,COG1562	gi|425773331|gb|EKV11689.1|,COG1562	gi|425781899|gb|EKV19835.1|,COG0615	gi|425775435|gb|EKV13706.1|,COG1960	gi|425782461|gb|EKV20370.1|,COG0671	gi|425771246|gb|EKV09695.1|,COG5153	gi|425770027|gb|EKV08502.1|,COG4982	gi|425770027|gb|EKV08502.1|,COG0304	gi|425770027|gb|EKV08502.1|,COG0736	gi|425770027|gb|EKV08502.1|,COG0331	gi|425774654|gb|EKV12956.1|,COG4770	gi|425774654|gb|EKV12956.1|,COG0439	gi|425766489|gb|EKV05098.1|,COG0204	gi|425778872|gb|EKV16974.1|,COG0365	gi|425783169|gb|EKV21029.1|,COG0183	gi|425784064|gb|EKV21863.1|,COG0204	gi|425772680|gb|EKV11076.1|,COG3890	gi|425770026|gb|EKV08501.1|,COG4981	gi|425770026|gb|EKV08501.1|,COG0331	gi|425770026|gb|EKV08501.1|,COG2030	gi|425782904|gb|EKV20784.1|,COG1607	gi|425783677|gb|EKV21510.1|,COG1946
J	Translation, ribosomal structure and biogenesis	298	gi|425781849|gb|EKV19788.1|,COG1890	gi|425770907|gb|EKV09366.1|,COG0185	gi|425771822|gb|EKV10255.1|,COG0513	gi|425768251|gb|EKV06781.1|,COG0050	gi|425768995|gb|EKV07505.1|,COG0092	gi|425770485|gb|EKV08955.1|,COG0091	gi|425767489|gb|EKV06059.1|,COG0442	gi|425772207|gb|EKV10618.1|,COG1184	gi|425768358|gb|EKV06883.1|,COG5459	gi|425782032|gb|EKV19963.1|,COG1552	gi|425778356|gb|EKV16486.1|,COG5192	gi|425784154|gb|EKV21947.1|,COG1097	gi|425776894|gb|EKV15092.1|,COG0097	gi|425775944|gb|EKV14184.1|,COG0495	gi|425775944|gb|EKV14184.1|,COG0525	gi|425772251|gb|EKV10662.1|,COG0130	gi|425767905|gb|EKV06456.1|,COG0480	gi|425779472|gb|EKV17524.1|,COG0255	gi|425766502|gb|EKV05111.1|,COG0513	gi|425769666|gb|EKV08153.1|,COG0102	gi|425781470|gb|EKV19434.1|,COG0052	gi|425768388|gb|EKV06913.1|,COG0017	gi|425777382|gb|EKV15557.1|,COG0100	gi|425768291|gb|EKV06818.1|,COG0349	gi|425777389|gb|EKV15564.1|,COG2016	gi|425780791|gb|EKV18789.1|,COG0522	gi|425779012|gb|EKV17107.1|,COG0227	gi|425778077|gb|EKV16222.1|,COG2890	gi|425778175|gb|EKV16317.1|,COG1190	gi|425772707|gb|EKV11103.1|,COG0154	gi|425777569|gb|EKV15735.1|,COG0513	gi|425780241|gb|EKV18257.1|,COG0256	gi|425783961|gb|EKV21774.1|,COG1670	gi|425782037|gb|EKV19968.1|,COG0532	gi|425781799|gb|EKV19744.1|,COG0089	gi|425770501|gb|EKV08971.1|,COG1889	gi|425767161|gb|EKV05739.1|,COG1096	gi|425769584|gb|EKV08075.1|,COG0186	gi|425772391|gb|EKV10795.1|,COG2053	gi|425782141|gb|EKV20067.1|,COG0590	gi|425780395|gb|EKV18402.1|,COG0012	gi|425770908|gb|EKV09367.1|,COG2058	gi|425769747|gb|EKV08230.1|,COG0513	gi|425773485|gb|EKV11837.1|,COG0184	gi|425776858|gb|EKV15056.1|,COG0203	gi|425767647|gb|EKV06215.1|,COG0539	gi|425765330|gb|EKV04030.1|,COG0197
K	Transcription	170	gi|425771822|gb|EKV10255.1|,COG0513	gi|425771613|gb|EKV10051.1|,COG0454	gi|425773289|gb|EKV11650.1|,COG5007	gi|425784095|gb|EKV21894.1|,COG0515	gi|425772695|gb|EKV11091.1|,COG5208	gi|425772695|gb|EKV11091.1|,COG5247	gi|425780976|gb|EKV18959.1|,COG1958	gi|425773573|gb|EKV11919.1|,COG5259	gi|425776264|gb|EKV14487.1|,COG5007	gi|425774926|gb|EKV13217.1|,COG1061	gi|425773012|gb|EKV11389.1|,COG0553	gi|425766502|gb|EKV05111.1|,COG0513	gi|425778395|gb|EKV16523.1|,COG0202	gi|425784166|gb|EKV21959.1|,COG5076	gi|425783770|gb|EKV21591.1|,COG1958	gi|425784151|gb|EKV21944.1|,COG2183	gi|425768808|gb|EKV07320.1|,COG1405	gi|425782941|gb|EKV20820.1|,COG5290	gi|425769781|gb|EKV08264.1|,COG0515	gi|425768856|gb|EKV07368.1|,COG0515	gi|425777569|gb|EKV15735.1|,COG0513	gi|425783951|gb|EKV21764.1|,COG0454	gi|425767049|gb|EKV05634.1|,COG0515	gi|425772089|gb|EKV10512.1|,COG0515	gi|425768188|gb|EKV06724.1|,COG0454	gi|425782309|gb|EKV20228.1|,COG5208	gi|425769556|gb|EKV08047.1|,COG0515	gi|425778529|gb|EKV16653.1|,COG5035	gi|425772740|gb|EKV11134.1|,COG1167	gi|425779011|gb|EKV17106.1|,COG1224	gi|425774766|gb|EKV13066.1|,COG0553	gi|425783144|gb|EKV21004.1|,COG5601	gi|425782577|gb|EKV20476.1|,COG5144	gi|425769747|gb|EKV08230.1|,COG0513	gi|425783492|gb|EKV21340.1|,COG5296	gi|425771154|gb|EKV09607.1|,COG0515	gi|425769887|gb|EKV08366.1|,COG0515	gi|425782299|gb|EKV20218.1|,COG0515	gi|425767900|gb|EKV06451.1|,COG0515	gi|425783194|gb|EKV21053.1|,COG1594	gi|425781717|gb|EKV19664.1|,COG0515	gi|425778354|gb|EKV16484.1|,COG0378	gi|425782350|gb|EKV20265.1|,COG1761	gi|425771595|gb|EKV10033.1|,COG0513	gi|425779594|gb|EKV17639.1|,COG0557	gi|425775962|gb|EKV14202.1|,COG5174	gi|425779797|gb|EKV17828.1|,COG5190
L	Replication, recombination and repair	151	gi|425771822|gb|EKV10255.1|,COG0513	gi|425767045|gb|EKV05630.1|,COG1474	gi|425768381|gb|EKV06906.1|,COG0417	gi|425780378|gb|EKV18385.1|,COG1112	gi|425765328|gb|EKV04028.1|,COG0470	gi|425784095|gb|EKV21894.1|,COG0515	gi|425772006|gb|EKV10433.1|,COG1643	gi|425775070|gb|EKV13358.1|,COG5032	gi|425770113|gb|EKV08587.1|,COG5049	gi|425774926|gb|EKV13217.1|,COG1061	gi|425773012|gb|EKV11389.1|,COG0553	gi|425766502|gb|EKV05111.1|,COG0513	gi|425782289|gb|EKV20208.1|,COG0470	gi|425784288|gb|EKV22076.1|,COG0470	gi|425768291|gb|EKV06818.1|,COG0749	gi|425769781|gb|EKV08264.1|,COG0515	gi|425782206|gb|EKV20129.1|,COG1241	gi|425768856|gb|EKV07368.1|,COG0515	gi|425777569|gb|EKV15735.1|,COG0513	gi|425767049|gb|EKV05634.1|,COG0515	gi|425772089|gb|EKV10512.1|,COG0515	gi|425782099|gb|EKV20028.1|,COG5600	gi|425771917|gb|EKV10346.1|,COG0494	gi|425769556|gb|EKV08047.1|,COG0515	gi|425775082|gb|EKV13370.1|,COG1241	gi|425774766|gb|EKV13066.1|,COG0553	gi|425782577|gb|EKV20476.1|,COG5144	gi|425769747|gb|EKV08230.1|,COG0513	gi|425771154|gb|EKV09607.1|,COG0515	gi|425769887|gb|EKV08366.1|,COG0515	gi|425772239|gb|EKV10650.1|,COG0494	gi|425777959|gb|EKV16108.1|,COG0417	gi|425775928|gb|EKV14168.1|,COG0494	gi|425772210|gb|EKV10621.1|,COG5214	gi|425774945|gb|EKV13236.1|,COG5049	gi|425782299|gb|EKV20218.1|,COG0515	gi|425767900|gb|EKV06451.1|,COG0515	gi|425775942|gb|EKV14182.1|,COG0419	gi|425771140|gb|EKV09593.1|,COG0417	gi|425781717|gb|EKV19664.1|,COG0515	gi|425781362|gb|EKV19334.1|,COG1241	gi|425780703|gb|EKV18704.1|,COG0328	gi|425771595|gb|EKV10033.1|,COG0513	gi|425770926|gb|EKV09385.1|,COG4581	gi|425779655|gb|EKV17696.1|,COG0515	gi|425782977|gb|EKV20854.1|,COG0513	gi|425770619|gb|EKV09087.1|,COG0513
M	Cell wall/membrane/envelope biogenesis	52	gi|425770042|gb|EKV08517.1|,COG0449	gi|425773792|gb|EKV12123.1|,COG1215	gi|425767873|gb|EKV06425.1|,COG1215	gi|425777372|gb|EKV15549.1|,COG1215	gi|425771563|gb|EKV10002.1|,COG0451	gi|425771563|gb|EKV10002.1|,COG1087	gi|425779897|gb|EKV17924.1|,COG0463	gi|425771010|gb|EKV09466.1|,COG0451	gi|425771010|gb|EKV09466.1|,COG1087	gi|425781899|gb|EKV19835.1|,COG0615	gi|425779620|gb|EKV17665.1|,COG0510	gi|425782673|gb|EKV20570.1|,COG4775	gi|425772678|gb|EKV11074.1|,COG1087	gi|425770954|gb|EKV09413.1|,COG4948	gi|425776247|gb|EKV14471.1|,COG1208	gi|425776247|gb|EKV14471.1|,COG1213	gi|425767872|gb|EKV06424.1|,COG1215	gi|425775086|gb|EKV13374.1|,COG0438	gi|425781993|gb|EKV19924.1|,COG5498	gi|425784255|gb|EKV22044.1|,COG1215	gi|425782827|gb|EKV20711.1|,COG2230	gi|425783033|gb|EKV20902.1|,COG3967	gi|425783792|gb|EKV21613.1|,COG0668	gi|425770905|gb|EKV09364.1|,COG5434	gi|425770905|gb|EKV09364.1|,COG0702	gi|425768996|gb|EKV07506.1|,COG5597	gi|425776870|gb|EKV15068.1|,COG0615	gi|425783728|gb|EKV21556.1|,COG1208	gi|425778172|gb|EKV16314.1|,COG1208	gi|425774607|gb|EKV12909.1|,COG0702	gi|425767806|gb|EKV06362.1|,COG3774	gi|425783930|gb|EKV21745.1|,COG1215	gi|425775382|gb|EKV13655.1|,COG1368	gi|425769914|gb|EKV08393.1|,COG0438	gi|425771480|gb|EKV09922.1|,COG5434	gi|425778246|gb|EKV16386.1|,COG0702	gi|425778700|gb|EKV16807.1|,COG1208	gi|425770707|gb|EKV09172.1|,COG0510	gi|425781311|gb|EKV19286.1|,COG1215	gi|425780780|gb|EKV18778.1|,COG0702	gi|425782180|gb|EKV20105.1|,COG5434	gi|425778084|gb|EKV16229.1|,COG1696	gi|425766977|gb|EKV05565.1|,COG2230	gi|425775126|gb|EKV13410.1|,COG1091	gi|425783786|gb|EKV21607.1|,COG0451	gi|425775826|gb|EKV14075.1|,COG0702	gi|425774222|gb|EKV12536.1|,COG0463
N	Cell motility	5	gi|425767144|gb|EKV05722.1|,COG5491	gi|425766550|gb|EKV05157.1|,COG5603	gi|425778065|gb|EKV16210.1|,COG5651	gi|425770015|gb|EKV08490.1|,COG5491	gi|425767070|gb|EKV05653.1|,COG5491
O	Posttranslational modification, protein turnover, chaperones	246	gi|425768804|gb|EKV07316.1|,COG3590	gi|425771465|gb|EKV09907.1|,COG0625	gi|425767045|gb|EKV05630.1|,COG1474	gi|425772773|gb|EKV11161.1|,COG0526	gi|425781663|gb|EKV19614.1|,COG5201	gi|425769308|gb|EKV07804.1|,COG0225	gi|425779022|gb|EKV17117.1|,COG5021	gi|425781990|gb|EKV19921.1|,COG5021	gi|425770925|gb|EKV09384.1|,COG5656	gi|425769357|gb|EKV07852.1|,COG0545	gi|425782032|gb|EKV19963.1|,COG5272	gi|425773332|gb|EKV11690.1|,COG2214	gi|425773332|gb|EKV11690.1|,COG0484	gi|425769870|gb|EKV08351.1|,COG5159	gi|425768375|gb|EKV06900.1|,COG1382	gi|425782498|gb|EKV20404.1|,COG0484	gi|425783574|gb|EKV21418.1|,COG0464	gi|425770044|gb|EKV08519.1|,COG0638	gi|425781700|gb|EKV19647.1|,COG0526	gi|425782203|gb|EKV20126.1|,COG0330	gi|425775861|gb|EKV14106.1|,COG5265	gi|425782981|gb|EKV20858.1|,COG1025	gi|425773839|gb|EKV12165.1|,COG1222	gi|425774955|gb|EKV13246.1|,COG0484	gi|425774955|gb|EKV13246.1|,COG2214	gi|425769635|gb|EKV08124.1|,COG0695	gi|425777638|gb|EKV15797.1|,COG0652	gi|425771292|gb|EKV09739.1|,COG5140	gi|425779933|gb|EKV17960.1|,COG0464	gi|425782669|gb|EKV20566.1|,COG1222	gi|425772091|gb|EKV10514.1|,COG5234	gi|425766419|gb|EKV05031.1|,COG5272	gi|425768355|gb|EKV06880.1|,COG0443	gi|425765399|gb|EKV04091.1|,COG2039	gi|425769437|gb|EKV07930.1|,COG2214	gi|425782499|gb|EKV20405.1|,COG0466	gi|425768714|gb|EKV07231.1|,COG0625	gi|425783765|gb|EKV21587.1|,COG0278	gi|425776895|gb|EKV15093.1|,COG0695	gi|425771999|gb|EKV10426.1|,COG5110	gi|425771999|gb|EKV10426.1|,COG5116	gi|425773509|gb|EKV11861.1|,COG0326	gi|425781902|gb|EKV19838.1|,COG1225	gi|425775607|gb|EKV13865.1|,COG5078	gi|425783177|gb|EKV21037.1|,COG0638	gi|425767784|gb|EKV06340.1|,COG0545	gi|425778698|gb|EKV16805.1|,COG0465
P	Inorganic ion transport and metabolism	79	gi|425775087|gb|EKV13375.1|,COG0715	gi|425782530|gb|EKV20434.1|,COG0477	gi|425784215|gb|EKV22006.1|,COG2046	gi|425784215|gb|EKV22006.1|,COG0529	gi|425783296|gb|EKV21153.1|,COG0477	gi|425769256|gb|EKV07755.1|,COG0376	gi|425782455|gb|EKV20364.1|,COG0474	gi|425766652|gb|EKV05255.1|,COG0038	gi|425771504|gb|EKV09946.1|,COG0475	gi|425773346|gb|EKV11704.1|,COG2897	gi|425773706|gb|EKV12041.1|,COG3540	gi|425778992|gb|EKV17087.1|,COG1965	gi|425781405|gb|EKV19374.1|,COG0474	gi|425765855|gb|EKV04501.1|,COG0474	gi|425778330|gb|EKV16462.1|,COG1218	gi|425782564|gb|EKV20463.1|,COG1218	gi|425780359|gb|EKV18367.1|,COG0004	gi|425768039|gb|EKV06585.1|,COG4097	gi|425772224|gb|EKV10635.1|,COG1119	gi|425772224|gb|EKV10635.1|,COG1122	gi|425772224|gb|EKV10635.1|,COG1121	gi|425772224|gb|EKV10635.1|,COG1117	gi|425770945|gb|EKV09404.1|,COG2608	gi|425770945|gb|EKV09404.1|,COG2217	gi|425766656|gb|EKV05259.1|,COG0474	gi|425780708|gb|EKV18709.1|,COG5036	gi|425776762|gb|EKV14969.1|,COG2608	gi|425772213|gb|EKV10624.1|,COG0672	gi|425769419|gb|EKV07912.1|,COG0605	gi|425771028|gb|EKV09483.1|,COG0477	gi|425775703|gb|EKV13957.1|,COG3119	gi|425767200|gb|EKV05775.1|,COG0155	gi|425783396|gb|EKV21249.1|,COG0369	gi|425779533|gb|EKV17581.1|,COG0529	gi|425782294|gb|EKV20213.1|,COG1122	gi|425782294|gb|EKV20213.1|,COG1135	gi|425782294|gb|EKV20213.1|,COG4555	gi|425782668|gb|EKV20565.1|,COG0387	gi|425770950|gb|EKV09409.1|,COG0607	gi|425779772|gb|EKV17805.1|,COG0003	gi|425781997|gb|EKV19928.1|,COG0471	gi|425778533|gb|EKV16657.1|,COG0477	gi|425771780|gb|EKV10216.1|,COG2072	gi|425767462|gb|EKV06034.1|,COG0477	gi|425783653|gb|EKV21491.1|,COG0753	gi|425773251|gb|EKV11618.1|,COG0477	gi|425769974|gb|EKV08451.1|,COG0474
Q	Secondary metabolites biosynthesis, transport and catabolism	78	gi|425782039|gb|EKV19970.1|,COG2124	gi|425775074|gb|EKV13362.1|,COG1020	gi|425782275|gb|EKV20194.1|,COG3321	gi|425780063|gb|EKV18085.1|,COG0500	gi|425775717|gb|EKV13970.1|,COG1028	gi|425776109|gb|EKV14343.1|,COG0500	gi|425770979|gb|EKV09438.1|,COG2124	gi|425778158|gb|EKV16300.1|,COG3508	gi|425765947|gb|EKV04587.1|,COG0304	gi|425769350|gb|EKV07845.1|,COG0123	gi|425771143|gb|EKV09596.1|,COG3648	gi|425765704|gb|EKV04372.1|,COG0304	gi|425769175|gb|EKV07676.1|,COG0236	gi|425778157|gb|EKV16299.1|,COG0179	gi|425776111|gb|EKV14345.1|,COG1028	gi|425766551|gb|EKV05158.1|,COG1335	gi|425765700|gb|EKV04368.1|,COG1020	gi|425771563|gb|EKV10002.1|,COG1028	gi|425769279|gb|EKV07776.1|,COG0123	gi|425780803|gb|EKV18801.1|,COG0412	gi|425770027|gb|EKV08502.1|,COG0304	gi|425778747|gb|EKV16853.1|,COG1020	gi|425778747|gb|EKV16853.1|,COG3320	gi|425775812|gb|EKV14063.1|,COG0412	gi|425779931|gb|EKV17958.1|,COG0500	gi|425784068|gb|EKV21867.1|,COG2124	gi|425782233|gb|EKV20155.1|,COG3733	gi|425780708|gb|EKV18709.1|,COG2761	gi|425765848|gb|EKV04494.1|,COG2313	gi|425780959|gb|EKV18943.1|,COG1020	gi|425783054|gb|EKV20923.1|,COG0318	gi|425783396|gb|EKV21249.1|,COG2124	gi|425770117|gb|EKV08591.1|,COG2124	gi|425783627|gb|EKV21467.1|,COG1020	gi|425782827|gb|EKV20711.1|,COG0500	gi|425770056|gb|EKV08531.1|,COG0179	gi|425772581|gb|EKV10981.1|,COG2931	gi|425783033|gb|EKV20902.1|,COG1028	gi|425771391|gb|EKV09836.1|,COG0179	gi|425782688|gb|EKV20585.1|,COG1028	gi|425773828|gb|EKV12154.1|,COG3733	gi|425772679|gb|EKV11075.1|,COG1028	gi|425775232|gb|EKV13512.1|,COG2050	gi|425770048|gb|EKV08523.1|,COG0500	gi|425782537|gb|EKV20440.1|,COG1028	gi|425783824|gb|EKV21643.1|,COG1028	gi|425769415|gb|EKV07908.1|,COG0318
R	General function prediction only	515	gi|425774307|gb|EKV12616.1|,COG0656	gi|425771613|gb|EKV10051.1|,COG0454	gi|425782530|gb|EKV20434.1|,COG0477	gi|425772158|gb|EKV10572.1|,COG1100	gi|425782122|gb|EKV20050.1|,COG0724	gi|425783296|gb|EKV21153.1|,COG0477	gi|425778074|gb|EKV16219.1|,COG0596	gi|425770485|gb|EKV08955.1|,COG1052	gi|425784095|gb|EKV21894.1|,COG0515	gi|425768806|gb|EKV07318.1|,COG0666	gi|425783136|gb|EKV20996.1|,COG2319	gi|425769547|gb|EKV08038.1|,COG1537	gi|425777893|gb|EKV16048.1|,COG1063	gi|425767449|gb|EKV06021.1|,COG0073	gi|425771474|gb|EKV09916.1|,COG0400	gi|425773059|gb|EKV11433.1|,COG0724	gi|425774299|gb|EKV12608.1|,COG2319	gi|425769167|gb|EKV07668.1|,COG0517	gi|425774833|gb|EKV13131.1|,COG0457	gi|425771881|gb|EKV10312.1|,COG1058	gi|425780063|gb|EKV18085.1|,COG0500	gi|425775717|gb|EKV13970.1|,COG1028	gi|425774838|gb|EKV13136.1|,COG1161	gi|425778739|gb|EKV16845.1|,COG5126	gi|425782371|gb|EKV20286.1|,COG1611	gi|425773064|gb|EKV11437.1|,COG0446	gi|425770690|gb|EKV09156.1|,COG0724	gi|425773181|gb|EKV11550.1|,COG0457	gi|425772071|gb|EKV10496.1|,COG2319	gi|425776043|gb|EKV14281.1|,COG5391	gi|425767142|gb|EKV05720.1|,COG5252	gi|425769038|gb|EKV07546.1|,COG0388	gi|425782503|gb|EKV20409.1|,COG0537	gi|425776109|gb|EKV14343.1|,COG0500	gi|425777382|gb|EKV15557.1|,COG0666	gi|425781355|gb|EKV19328.1|,COG1075	gi|425783238|gb|EKV21096.1|,COG1999	gi|425768030|gb|EKV06576.1|,COG5391	gi|425782068|gb|EKV19999.1|,COG1161	gi|425776383|gb|EKV14602.1|,COG0656	gi|425782981|gb|EKV20858.1|,COG1026	gi|425782981|gb|EKV20858.1|,COG0612	gi|425778734|gb|EKV16841.1|,COG0596	gi|425768097|gb|EKV06640.1|,COG2319	gi|425781407|gb|EKV19376.1|,COG0656	gi|425769781|gb|EKV08264.1|,COG0515	gi|425766164|gb|EKV04789.1|,COG0220
S	Function unknown	64	gi|425780416|gb|EKV18423.1|,COG5139	gi|425766430|gb|EKV05042.1|,COG5441	gi|425776210|gb|EKV14438.1|,COG5590	gi|425770654|gb|EKV09122.1|,COG4021	gi|425771007|gb|EKV09463.1|,COG0316	gi|425778356|gb|EKV16486.1|,COG5177	gi|425770632|gb|EKV09100.1|,COG5374	gi|425772659|gb|EKV11055.1|,COG5594	gi|425777884|gb|EKV16039.1|,COG3268	gi|425767913|gb|EKV06464.1|,COG3665	gi|425783042|gb|EKV20911.1|,COG5604	gi|425774298|gb|EKV12607.1|,COG0062	gi|425780082|gb|EKV18102.1|,COG2259	gi|425765935|gb|EKV04575.1|,COG5638	gi|425776842|gb|EKV15041.1|,COG2428	gi|425778208|gb|EKV16350.1|,COG2930	gi|425770949|gb|EKV09408.1|,COG1565	gi|425781210|gb|EKV19188.1|,COG1990	gi|425772692|gb|EKV11088.1|,COG0401	gi|425775069|gb|EKV13357.1|,COG5134	gi|425781636|gb|EKV19589.1|,COG1610	gi|425782428|gb|EKV20338.1|,COG1791	gi|425783274|gb|EKV21131.1|,COG2119	gi|425770011|gb|EKV08486.1|,COG0599	gi|425782473|gb|EKV20382.1|,COG0217	gi|425775932|gb|EKV14172.1|,COG4886	gi|425768158|gb|EKV06694.1|,COG5085	gi|425784042|gb|EKV21848.1|,COG5106	gi|425779951|gb|EKV17975.1|,COG2828	gi|425784000|gb|EKV21811.1|,COG5548	gi|425769434|gb|EKV07927.1|,COG3752	gi|425783698|gb|EKV21528.1|,COG0585	gi|425767074|gb|EKV05657.1|,COG0062	gi|425767912|gb|EKV06463.1|,COG5177	gi|425782598|gb|EKV20497.1|,COG4886	gi|425776839|gb|EKV15038.1|,COG4286	gi|425774577|gb|EKV12879.1|,COG2930	gi|425779909|gb|EKV17936.1|,COG4818	gi|425781992|gb|EKV19923.1|,COG5644	gi|425780772|gb|EKV18770.1|,COG0011	gi|425783899|gb|EKV21716.1|,COG4539	gi|425767728|gb|EKV06290.1|,COG4702	gi|425770974|gb|EKV09433.1|,COG4285	gi|425767869|gb|EKV06421.1|,COG5166	gi|425784238|gb|EKV22029.1|,COG1756	gi|425765840|gb|EKV04486.1|,COG5075	gi|425782264|gb|EKV20183.1|,COG5202
T	Signal transduction mechanisms	106	gi|425773289|gb|EKV11650.1|,COG0271	gi|425784095|gb|EKV21894.1|,COG0515	gi|425776264|gb|EKV14487.1|,COG0271	gi|425775070|gb|EKV13358.1|,COG5032	gi|425776871|gb|EKV15069.1|,COG0631	gi|425778739|gb|EKV16845.1|,COG5126	gi|425769781|gb|EKV08264.1|,COG0515	gi|425767788|gb|EKV06344.1|,COG5057	gi|425768856|gb|EKV07368.1|,COG0515	gi|425767049|gb|EKV05634.1|,COG0515	gi|425772089|gb|EKV10512.1|,COG0515	gi|425782243|gb|EKV20165.1|,COG2770	gi|425782243|gb|EKV20165.1|,COG0642	gi|425769556|gb|EKV08047.1|,COG0515	gi|425778529|gb|EKV16653.1|,COG5035	gi|425768187|gb|EKV06723.1|,COG0664	gi|425783756|gb|EKV21579.1|,COG0639	gi|425771154|gb|EKV09607.1|,COG0515	gi|425775609|gb|EKV13867.1|,COG5126	gi|425769887|gb|EKV08366.1|,COG0515	gi|425782299|gb|EKV20218.1|,COG0515	gi|425767900|gb|EKV06451.1|,COG0515	gi|425781717|gb|EKV19664.1|,COG0515	gi|425783917|gb|EKV21733.1|,COG5170	gi|425767018|gb|EKV05603.1|,COG0631	gi|425779655|gb|EKV17696.1|,COG0515	gi|425782152|gb|EKV20078.1|,COG0639	gi|425783466|gb|EKV21314.1|,COG1716	gi|425772172|gb|EKV10586.1|,COG0639	gi|425780053|gb|EKV18075.1|,COG0664	gi|425775114|gb|EKV13398.1|,COG5411	gi|425768292|gb|EKV06819.1|,COG5261	gi|425769912|gb|EKV08391.1|,COG0631	gi|425768380|gb|EKV06905.1|,COG0515	gi|425780230|gb|EKV18246.1|,COG0515	gi|425768439|gb|EKV06962.1|,COG0515	gi|425784106|gb|EKV21905.1|,COG0515	gi|425770606|gb|EKV09074.1|,COG0515	gi|425774566|gb|EKV12868.1|,COG0515	gi|425784069|gb|EKV21868.1|,COG0515	gi|425769439|gb|EKV07932.1|,COG2770	gi|425769439|gb|EKV07932.1|,COG0642	gi|425782619|gb|EKV20518.1|,COG0515	gi|425781997|gb|EKV19928.1|,COG5408	gi|425769742|gb|EKV08226.1|,COG0515	gi|425778226|gb|EKV16368.1|,COG0515	gi|425774562|gb|EKV12864.1|,COG0639
U	Intracellular trafficking, secretion, and vesicular transport	70	gi|425774229|gb|EKV12543.1|,COG0201	gi|425775070|gb|EKV13358.1|,COG5032	gi|425783069|gb|EKV20938.1|,COG1400	gi|425780363|gb|EKV18371.1|,COG5096	gi|425781635|gb|EKV19588.1|,COG5308	gi|425776043|gb|EKV14281.1|,COG5391	gi|425771905|gb|EKV10334.1|,COG5096	gi|425777519|gb|EKV15690.1|,COG5143	gi|425768030|gb|EKV06576.1|,COG5391	gi|425778204|gb|EKV16346.1|,COG5347	gi|425783258|gb|EKV21115.1|,COG2443	gi|425767778|gb|EKV06334.1|,COG5233	gi|425770956|gb|EKV09415.1|,COG5347	gi|425773288|gb|EKV11649.1|,COG5074	gi|425771246|gb|EKV09695.1|,COG5153	gi|425772790|gb|EKV11178.1|,COG5538	gi|425776802|gb|EKV15005.1|,COG5101	gi|425771566|gb|EKV10005.1|,COG5143	gi|425781699|gb|EKV19646.1|,COG5070	gi|425782945|gb|EKV20824.1|,COG5325	gi|425766617|gb|EKV05220.1|,COG5047	gi|425768839|gb|EKV07351.1|,COG0681	gi|425777231|gb|EKV15413.1|,COG5102	gi|425770797|gb|EKV09260.1|,COG5215	gi|425782445|gb|EKV20354.1|,COG0552	gi|425770711|gb|EKV09176.1|,COG5215	gi|425772153|gb|EKV10567.1|,COG5171	gi|425778540|gb|EKV16664.1|,COG5082	gi|425778256|gb|EKV16396.1|,COG5064	gi|425775844|gb|EKV14091.1|,COG5028	gi|425767160|gb|EKV05738.1|,COG5064	gi|425768780|gb|EKV07295.1|,COG5082	gi|425782993|gb|EKV20869.1|,COG5052	gi|425769640|gb|EKV08129.1|,COG5215	gi|425774476|gb|EKV12782.1|,COG5032	gi|425778695|gb|EKV16802.1|,COG5043	gi|425781204|gb|EKV19182.1|,COG5173	gi|425770694|gb|EKV09160.1|,COG5407	gi|425771242|gb|EKV09691.1|,COG5249	gi|425768272|gb|EKV06799.1|,COG5028	gi|425769255|gb|EKV07754.1|,COG5347	gi|425772671|gb|EKV11067.1|,COG5158	gi|425767892|gb|EKV06443.1|,COG5158	gi|425774596|gb|EKV12898.1|,COG5347	gi|425774635|gb|EKV12937.1|,COG0706	gi|425777714|gb|EKV15871.1|,COG5391	gi|425768436|gb|EKV06959.1|,COG5240
V	Defense mechanisms	17	gi|425769252|gb|EKV07751.1|,COG1132	gi|425775861|gb|EKV14106.1|,COG1132	gi|425772091|gb|EKV10514.1|,COG0534	gi|425772224|gb|EKV10635.1|,COG1131	gi|425782294|gb|EKV20213.1|,COG1131	gi|425770491|gb|EKV08961.1|,COG1131	gi|425770491|gb|EKV08961.1|,COG0842	gi|425783170|gb|EKV21030.1|,COG1680	gi|425774995|gb|EKV13286.1|,COG1132	gi|425769320|gb|EKV07816.1|,COG1132	gi|425769320|gb|EKV07816.1|,COG2274	gi|425765640|gb|EKV04310.1|,COG1132	gi|425765640|gb|EKV04310.1|,COG2274	gi|425780875|gb|EKV18870.1|,COG1132	gi|425773656|gb|EKV11994.1|,COG1131	gi|425773656|gb|EKV11994.1|,COG0842	gi|425774080|gb|EKV12398.1|,COG1132
Y	Nuclear structure	1	gi|425776802|gb|EKV15005.1|,COG5101
Z	Cytoskeleton	39	gi|425782365|gb|EKV20280.1|,COG5277	gi|425774672|gb|EKV12974.1|,COG5022	gi|425776154|gb|EKV14388.1|,COG5199	gi|425767873|gb|EKV06425.1|,COG5022	gi|425771219|gb|EKV09668.1|,COG5023	gi|425771239|gb|EKV09688.1|,COG5277	gi|425768841|gb|EKV07353.1|,COG5059	gi|425778739|gb|EKV16845.1|,COG5126	gi|425770125|gb|EKV08599.1|,COG5277	gi|425768185|gb|EKV06721.1|,COG5277	gi|425774281|gb|EKV12590.1|,COG5019	gi|425772091|gb|EKV10514.1|,COG5234	gi|425774303|gb|EKV12612.1|,COG5069	gi|425781792|gb|EKV19737.1|,COG5022	gi|425775609|gb|EKV13867.1|,COG5126	gi|425772206|gb|EKV10617.1|,COG5059	gi|425772018|gb|EKV10445.1|,COG5277	gi|425780357|gb|EKV18365.1|,COG5023	gi|425783925|gb|EKV21740.1|,COG5022	gi|425773482|gb|EKV11834.1|,COG5019	gi|425779050|gb|EKV17141.1|,COG5277	gi|425782743|gb|EKV20636.1|,COG5069	gi|425775608|gb|EKV13866.1|,COG5059	gi|425772215|gb|EKV10626.1|,COG5059	gi|425767743|gb|EKV06305.1|,COG5184	gi|425776129|gb|EKV14363.1|,COG5277	gi|425766722|gb|EKV05321.1|,COG5126	gi|425780270|gb|EKV18284.1|,COG5277	gi|425782713|gb|EKV20609.1|,COG5184	gi|425774948|gb|EKV13239.1|,COG5019	gi|425783268|gb|EKV21125.1|,COG5019	gi|425779695|gb|EKV17732.1|,COG5184	gi|425776757|gb|EKV14964.1|,COG5019	gi|425768735|gb|EKV07252.1|,COG5217	gi|425781603|gb|EKV19558.1|,COG5126	gi|425782380|gb|EKV20293.1|,COG5126	gi|425772077|gb|EKV10502.1|,COG5245	gi|425780870|gb|EKV18865.1|,COG5126	gi|425780214|gb|EKV18230.1|,COG5023
[truncated: 468 more columns]
