# Supplementary material for: A Damaged Oxidative Phosphorylation Mechanism Is Involved in the Antifungal Activity of Citral against Penicillium digitatum
Source: Front Microbiol. 2018 Feb 16;9:239. doi: 10.3389/fmicb.2018.00239 (PMC5820319; doi:10.3389/fmicb.2018.00239)
Supplement: Supplementary file 3 [file Table3.XLSX]

## Sheet: Supplemental data Table S3 all_
Table S3. Annotation of all the Penicillium digitatum proteins.
#Pathway	Count (2443)	Pathway ID	Proteins	KOs
Metabolic pathways	708	ko01100	gi|425765284|gb|EKV03990.1|;gi|425765286|gb|EKV03992.1|;gi|425765287|gb|EKV03993.1|;gi|425765289|gb|EKV03995.1|;gi|425765290|gb|EKV03996.1|;gi|425765293|gb|EKV03999.1|;gi|425765294|gb|EKV04000.1|;gi|425765327|gb|EKV04027.1|;gi|425765360|gb|EKV04058.1|;gi|425765362|gb|EKV04060.1|;gi|425765366|gb|EKV04064.1|;gi|425765367|gb|EKV04065.1|;gi|425765424|gb|EKV04116.1|;gi|425765474|gb|EKV04154.1|;gi|4257…	K02256+K03880+K02261+K03883+K03879+K03881+K02125+K02258+K00818+K01640+K01228+K02137+K00626+K00641+K00480+K01754+K00135+K01908+K13953+K01106+K01230+K01930+K00668+K00667+K02328+K12666+K00861+K00844+K00876+K03937+K02139+K09458+K09699+K00766+K00029+K01591+K11262+K00939+K02136+K14154+K00287+K01057+K00868+K01520+K02134+K01858+K00121+K03008+K00128+K13800+K00632+K01626+K01803+K00273+K00381+K01501+K03380+…
Biosynthesis of secondary metabolites	285	ko01110	gi|425765360|gb|EKV04058.1|;gi|425765362|gb|EKV04060.1|;gi|425765424|gb|EKV04116.1|;gi|425765616|gb|EKV04286.1|;gi|425765628|gb|EKV04298.1|;gi|425765860|gb|EKV04506.1|;gi|425766142|gb|EKV04768.1|;gi|425766145|gb|EKV04771.1|;gi|425766619|gb|EKV05222.1|;gi|425766715|gb|EKV05314.1|;gi|425766744|gb|EKV05342.1|;gi|425766746|gb|EKV05344.1|;gi|425766856|gb|EKV05450.1|;gi|425766996|gb|EKV05584.1|;gi|4257…	K00818+K01640+K00626+K01754+K13953+K00844+K09699+K00766+K00939+K01057+K01858+K00121+K00128+K00632+K01626+K01803+K00155+K00326+K05917+K00033+K01940+K00838+K00218+K01824+K00286+K03787+K00850+K02437+K00559+K01792+K15634+K15633+K00600+K00143+K00002+K01726+K01714+K01568+K01641+K01835+K00290+K01624+K00589+K00222+K01053+K01687+K00819+K00021+K00001+K00088+K00873+K01836+K01736+K01681+K01689+K01438+K00162+…
Purine metabolism	92	ko00230	gi|425765731|gb|EKV04389.1|;gi|425765855|gb|EKV04501.1|;gi|425766619|gb|EKV05222.1|;gi|425766844|gb|EKV05438.1|;gi|425767196|gb|EKV05771.1|;gi|425767636|gb|EKV06204.1|;gi|425767889|gb|EKV06440.1|;gi|425768119|gb|EKV06659.1|;gi|425768362|gb|EKV06887.1|;gi|425768381|gb|EKV06906.1|;gi|425768806|gb|EKV07318.1|;gi|425768821|gb|EKV07333.1|;gi|425769441|gb|EKV07934.1|;gi|425769603|gb|EKV08094.1|;gi|4257…	K02328+K01537+K00939+K03008+K14721+K03026+K03027+K03787+K01466+K02324+K01477+K01835+K00088+K00873+K03019+K01487+K02999+K03013+K03006+K01939+K02320+K00365+K00601+K03021+K01530+K01553+K01951+K03016+K02321+K10808+K03004+K03506+K03007+K00759+K03010+K03005+K01515+K03024+K01952+K00856+K00940+K01514+K00948+K01081+K01518+K01522+K01488+K01509+K11808+K01490+K00942+K02327+K03011+K03023+K03002+K01756+K02326+…
Spliceosome	90	ko03040	gi|425765425|gb|EKV04117.1|;gi|425765844|gb|EKV04490.1|;gi|425766176|gb|EKV04801.1|;gi|425766350|gb|EKV04965.1|;gi|425766353|gb|EKV04968.1|;gi|425766493|gb|EKV05102.1|;gi|425766502|gb|EKV05111.1|;gi|425766654|gb|EKV05257.1|;gi|425766973|gb|EKV05561.1|;gi|425767040|gb|EKV05625.1|;gi|425767063|gb|EKV05646.1|;gi|425767145|gb|EKV05723.1|;gi|425767164|gb|EKV05742.1|;gi|425767171|gb|EKV05747.1|;gi|4257…	K12852+K12860+K12880+K03283+K09567+K12883+K12823+K12863+K12624+K12622+K11093+K12881+K10599+K11098+K12828+K12872+K12858+K12856+K12876+K12816+K11086+K12861+K12625+K12836+K12626+K12845+K12812+K12820+K12833+K12867+K12818+K11092+K12857+K12864+K12837+K12897+K12879+K12870+K06063+K13025+K12827+K12839+K12830+K11095+K12826+K12871+K12824+K12831+K12855+K12623+K12893+K12627+K12877+K12829+K12868+K11088+K11984+…
Oxidative phosphorylation	86	ko00190	gi|425765284|gb|EKV03990.1|;gi|425765286|gb|EKV03992.1|;gi|425765287|gb|EKV03993.1|;gi|425765289|gb|EKV03995.1|;gi|425765290|gb|EKV03996.1|;gi|425765293|gb|EKV03999.1|;gi|425765294|gb|EKV04000.1|;gi|425765327|gb|EKV04027.1|;gi|425765367|gb|EKV04065.1|;gi|425765938|gb|EKV04578.1|;gi|425765943|gb|EKV04583.1|;gi|425765944|gb|EKV04584.1|;gi|425766627|gb|EKV05230.1|;gi|425766735|gb|EKV05334.1|;gi|4257…	K02256+K03880+K02261+K03883+K03879+K03881+K02125+K02258+K02137+K03885+K03937+K02139+K02136+K02134+K03935+K02155+K03955+K03941+K02265+K03938+K00420+K03949+K00413+K03946+K02150+K02149+K02133+K02263+K00411+K00235+K03964+K02152+K02259+K00236+K00234+K03959+K02264+K00329+K11352+K02145+K03939+K03953+K03956+K03936+K02267+K00415+K00416+K02154+K03942+K02144+K02148+K00418+K03952+K03934+K00419+K03963+K02146+…
RNA transport	86	ko03013	gi|425766176|gb|EKV04801.1|;gi|425766416|gb|EKV05028.1|;gi|425766493|gb|EKV05102.1|;gi|425766494|gb|EKV05103.1|;gi|425766644|gb|EKV05247.1|;gi|425767039|gb|EKV05624.1|;gi|425767145|gb|EKV05723.1|;gi|425767479|gb|EKV06050.1|;gi|425769273|gb|EKV07770.1|;gi|425769338|gb|EKV07834.1|;gi|425769640|gb|EKV08129.1|;gi|425769917|gb|EKV08396.1|;gi|425769976|gb|EKV08453.1|;gi|425770711|gb|EKV09176.1|;gi|4257…	K12880+K13176+K12883+K14318+K03262+K03231+K12881+K14293+K14306+K12876+K03245+K03248+K03253+K12812+K03236+K03239+K02516+K03680+K14310+K03259+K13126+K14288+K14327+K13137+K12879+K05019+K13025+K07936+K09291+K03240+K14290+K14298+K03754+K03249+K14307+K00974+K07562+K03258+K14297+K03250+K14285+K12160+K14301+K12877+K14311+K14326+K14308+K03237+K14312+K14004+K14300+K03243+K14284+K03254+K12882+K12878+K03252+…
Ribosome	84	ko03010	gi|425766178|gb|EKV04803.1|;gi|425766342|gb|EKV04957.1|;gi|425766420|gb|EKV05032.1|;gi|425766548|gb|EKV05155.1|;gi|425766616|gb|EKV05219.1|;gi|425768318|gb|EKV06845.1|;gi|425768729|gb|EKV07246.1|;gi|425768966|gb|EKV07476.1|;gi|425768995|gb|EKV07505.1|;gi|425769047|gb|EKV07555.1|;gi|425769062|gb|EKV07570.1|;gi|425769179|gb|EKV07680.1|;gi|425769278|gb|EKV07775.1|;gi|425769325|gb|EKV07821.1|;gi|4257…	K02938+K02885+K02929+K02983+K02870+K02876+K02993+K02891+K02985+K02966+K02951+K02967+K02894+K02915+K02994+K02896+K02949+K02976+K02872+K02901+K02942+K02880+K02957+K02958+K02943+K02962+K02955+K02960+K02871+K02988+K02979+K02974+K02981+K02953+K02959+K02908+K02930+K02863+K02964+K02910+K02936+K02947+K02973+K02940+K02898+K02921+K02912+K02991+K02925+K02918+K02934+K02977+K02865+K02932+K02998+K02893+K02984+…
Protein processing in endoplasmic reticulum	74	ko04141	gi|425765338|gb|EKV04038.1|;gi|425765366|gb|EKV04064.1|;gi|425765389|gb|EKV04085.1|;gi|425765693|gb|EKV04361.1|;gi|425765846|gb|EKV04492.1|;gi|425766350|gb|EKV04965.1|;gi|425766409|gb|EKV05021.1|;gi|425766617|gb|EKV05220.1|;gi|425766630|gb|EKV05233.1|;gi|425766993|gb|EKV05581.1|;gi|425766995|gb|EKV05583.1|;gi|425767651|gb|EKV06218.1|;gi|425767729|gb|EKV06291.1|;gi|425768272|gb|EKV06799.1|;gi|4257…	K10082+K01228+K12275+K01230+K12666+K03283+K14002+K14006+K09584+K08288+K09503+K09490+K14007+K11718+K06689+K12667+K14013+K14009+K14026+K09540+K13996+K09561+K14016+K07151+K09580+K12669+K04079+K04555+K14005+K10956+K14018+K08860+K12670+K05546+K14012+K04523+K08054+K00730+K13525+K03347+K03237+K10839+K03094+K14004+K12668+K07953+K13989+K10597+K14022+K07342+K09486+K10088+K09523
Pyrimidine metabolism	65	ko00240	gi|425765731|gb|EKV04389.1|;gi|425765936|gb|EKV04576.1|;gi|425766531|gb|EKV05140.1|;gi|425766726|gb|EKV05325.1|;gi|425766844|gb|EKV05438.1|;gi|425766934|gb|EKV05524.1|;gi|425767196|gb|EKV05771.1|;gi|425767636|gb|EKV06204.1|;gi|425767659|gb|EKV06226.1|;gi|425767889|gb|EKV06440.1|;gi|425768097|gb|EKV06640.1|;gi|425768119|gb|EKV06659.1|;gi|425768381|gb|EKV06906.1|;gi|425769009|gb|EKV07519.1|;gi|4257…	K02328+K00876+K01591+K01520+K03008+K13800+K14721+K03026+K00761+K03027+K03787+K02324+K01240+K03019+K02999+K03013+K03006+K01955+K02320+K00226+K03021+K16066+K03016+K02321+K10808+K03004+K03506+K03007+K03010+K03005+K01956+K03024+K00940+K01081+K01518+K00384+K01489+K11541+K02327+K03011+K03023+K03002+K02326+K03018+K01519+K01485+K03014+K03783+K03020+K01937+K00560+K10807+K00762+K02684+K03012+K01465
Ribosome biogenesis in eukaryotes	64	ko03008	gi|425765340|gb|EKV04040.1|;gi|425766538|gb|EKV05147.1|;gi|425766631|gb|EKV05234.1|;gi|425767141|gb|EKV05719.1|;gi|425767162|gb|EKV05740.1|;gi|425767170|gb|EKV05746.1|;gi|425767912|gb|EKV06463.1|;gi|425768277|gb|EKV06804.1|;gi|425768384|gb|EKV06909.1|;gi|425768439|gb|EKV06962.1|;gi|425769366|gb|EKV07861.1|;gi|425770034|gb|EKV08509.1|;gi|425770113|gb|EKV08587.1|;gi|425770501|gb|EKV08971.1|;gi|4257…	K14572+K14560+K14521+K14566+K14536+K14531+K14569+K14557+K14564+K14758+K14548+K14554+K12619+K14563+K12845+K07179+K14575+K14552+K14545+K14573+K11130+K11883+K14539+K12618+K14558+K14555+K14574+K07936+K14550+K11128+K14290+K14571+K03097+K07562+K14546+K14553+K14570+K14538+K14285+K14561+K11129+K03685+K14565+K11131+K03264+K14535+K03115+K14559+K14567+K14537+K14284+K06943+K14556+K14549+K11108+K14544+K14568
Cell cycle - yeast	60	ko04111	gi|425765368|gb|EKV04066.1|;gi|425765403|gb|EKV04095.1|;gi|425765434|gb|EKV04123.1|;gi|425765439|gb|EKV04128.1|;gi|425765440|gb|EKV04129.1|;gi|425765854|gb|EKV04500.1|;gi|425765940|gb|EKV04580.1|;gi|425766357|gb|EKV04972.1|;gi|425766489|gb|EKV05098.1|;gi|425766840|gb|EKV05434.1|;gi|425766912|gb|EKV05504.1|;gi|425767045|gb|EKV05630.1|;gi|425767645|gb|EKV06213.1|;gi|425767655|gb|EKV06222.1|;gi|4257…	K06685+K02555+K03349+K02178+K06670+K06672+K02219+K03350+K06676+K09202+K02213+K06671+K06681+K06669+K03456+K01078+K03360+K03351+K02210+K06674+K02516+K02542+K03358+K06655+K02179+K02209+K06678+K04371+K02180+K04382+K04563+K06628+K03347+K06679+K02212+K02540+K02537+K03094+K06653+K02541+K06666+K02606+K06675+K04354+K06641+K06677+K06636
Glycolysis / Gluconeogenesis	51	ko00010	gi|425765628|gb|EKV04298.1|;gi|425765860|gb|EKV04506.1|;gi|425766746|gb|EKV05344.1|;gi|425766856|gb|EKV05450.1|;gi|425767066|gb|EKV05649.1|;gi|425767432|gb|EKV06005.1|;gi|425768114|gb|EKV06654.1|;gi|425768127|gb|EKV06667.1|;gi|425768282|gb|EKV06809.1|;gi|425768309|gb|EKV06836.1|;gi|425768376|gb|EKV06901.1|;gi|425768737|gb|EKV07254.1|;gi|425768811|gb|EKV07323.1|;gi|425768821|gb|EKV07333.1|;gi|4257…	K13953+K00844+K00121+K00128+K01803+K00850+K01792+K15634+K15633+K00002+K01568+K01835+K01624+K00129+K00001+K00873+K01689+K00162+K01810+K00134+K00627+K01610+K03841+K01895+K00161+K00382+K00927
RNA degradation	51	ko03018	gi|425765713|gb|EKV04381.1|;gi|425765840|gb|EKV04486.1|;gi|425766157|gb|EKV04782.1|;gi|425766170|gb|EKV04795.1|;gi|425766655|gb|EKV05258.1|;gi|425766973|gb|EKV05561.1|;gi|425767040|gb|EKV05625.1|;gi|425767074|gb|EKV05657.1|;gi|425767161|gb|EKV05739.1|;gi|425767491|gb|EKV06061.1|;gi|425768283|gb|EKV06810.1|;gi|425768291|gb|EKV06818.1|;gi|425769977|gb|EKV08454.1|;gi|425770038|gb|EKV08513.1|;gi|4257…	K12605+K12584+K12606+K12585+K03678+K12624+K12622+K12615+K07573+K12588+K12591+K01689+K12625+K12619+K12626+K12599+K04043+K12586+K12614+K12613+K12617+K13126+K12581+K12618+K12603+K12601+K10643+K12589+K12623+K12604+K12627+K04077+K12608+K14443+K12620+K12598+K12600+K12590+K12621+K03679
mRNA surveillance pathway	50	ko03015	gi|425765419|gb|EKV04111.1|;gi|425765475|gb|EKV04155.1|;gi|425766493|gb|EKV05102.1|;gi|425766529|gb|EKV05138.1|;gi|425767145|gb|EKV05723.1|;gi|425767730|gb|EKV06292.1|;gi|425768274|gb|EKV06801.1|;gi|425769002|gb|EKV07512.1|;gi|425769338|gb|EKV07834.1|;gi|425769346|gb|EKV07841.1|;gi|425769367|gb|EKV07862.1|;gi|425769547|gb|EKV08038.1|;gi|425771595|gb|EKV10033.1|;gi|425771840|gb|EKV10273.1|;gi|4257…	K14401+K14376+K12883+K15542+K12881+K14416+K14402+K03456+K12876+K15544+K15541+K06965+K12812+K06100+K14399+K14962+K13126+K14327+K14396+K13025+K11584+K14407+K14397+K14405+K04382+K03267+K14400+K14411+K14408+K14285+K12877+K14326+K03265+K14284+K06269+K12882+K14403+K14324+K14328+K04354+K14404
Fructose and mannose metabolism	48	ko00051	gi|425765860|gb|EKV04506.1|;gi|425765994|gb|EKV04630.1|;gi|425767066|gb|EKV05649.1|;gi|425767432|gb|EKV06005.1|;gi|425767806|gb|EKV06362.1|;gi|425768119|gb|EKV06659.1|;gi|425768127|gb|EKV06667.1|;gi|425768837|gb|EKV07349.1|;gi|425768994|gb|EKV07504.1|;gi|425769548|gb|EKV08039.1|;gi|425769912|gb|EKV08391.1|;gi|425770070|gb|EKV08545.1|;gi|425770071|gb|EKV08546.1|;gi|425770486|gb|EKV08956.1|;gi|4257…	K00844+K00045+K01803+K00754+K01112+K00850+K01624+K00100+K01840+K00008+K00009+K01103+K00966+K03841+K01809+K00900+K00011
Endocytosis	47	ko04144	gi|425765434|gb|EKV04123.1|;gi|425765949|gb|EKV04589.1|;gi|425766350|gb|EKV04965.1|;gi|425766623|gb|EKV05226.1|;gi|425767070|gb|EKV05653.1|;gi|425767144|gb|EKV05722.1|;gi|425767733|gb|EKV06295.1|;gi|425767740|gb|EKV06302.1|;gi|425768232|gb|EKV06762.1|;gi|425768355|gb|EKV06880.1|;gi|425768374|gb|EKV06899.1|;gi|425768456|gb|EKV06978.1|;gi|425769169|gb|EKV07670.1|;gi|425769255|gb|EKV07754.1|;gi|4257…	K11866+K04393+K03283+K12199+K12191+K12193+K04705+K12182+K01528+K12196+K07941+K12486+K12471+K12194+K12197+K12493+K07897+K11826+K12492+K12494+K12195+K10591+K15053+K01115+K12198+K12200+K11824+K04646+K12184
Butanoate metabolism	46	ko00650	gi|425765362|gb|EKV04060.1|;gi|425765424|gb|EKV04116.1|;gi|425765621|gb|EKV04291.1|;gi|425768114|gb|EKV06654.1|;gi|425768739|gb|EKV07256.1|;gi|425768814|gb|EKV07326.1|;gi|425769548|gb|EKV08039.1|;gi|425770021|gb|EKV08496.1|;gi|425770607|gb|EKV09075.1|;gi|425771023|gb|EKV09479.1|;gi|425771156|gb|EKV09609.1|;gi|425771243|gb|EKV09692.1|;gi|425771545|gb|EKV09984.1|;gi|425771596|gb|EKV10034.1|;gi|4257…	K01640+K00626+K00135+K01726+K01641+K00100+K00162+K07511+K13524+K01580+K01027+K01652+K01907+K00161+K00074+K01653+K00139
Meiosis - yeast	46	ko04113	gi|425765336|gb|EKV04036.1|;gi|425765434|gb|EKV04123.1|;gi|425765439|gb|EKV04128.1|;gi|425765440|gb|EKV04129.1|;gi|425766489|gb|EKV05098.1|;gi|425767045|gb|EKV05630.1|;gi|425767645|gb|EKV06213.1|;gi|425768037|gb|EKV06583.1|;gi|425768803|gb|EKV07315.1|;gi|425769002|gb|EKV07512.1|;gi|425769972|gb|EKV08449.1|;gi|425770795|gb|EKV09258.1|;gi|425770913|gb|EKV09372.1|;gi|425771009|gb|EKV09465.1|;gi|4257…	K04345+K03349+K02178+K03350+K02213+K06671+K06669+K04640+K03456+K12761+K03351+K02210+K07203+K07974+K02542+K03358+K12773+K11584+K02209+K04382+K04563+K08139+K06628+K06679+K02212+K02540+K02537+K02541+K01768+K06269+K02606+K12767+K06636
Glycine, serine and threonine metabolism	43	ko00260	gi|425765414|gb|EKV04106.1|;gi|425765415|gb|EKV04107.1|;gi|425765616|gb|EKV04286.1|;gi|425766030|gb|EKV04663.1|;gi|425767141|gb|EKV05719.1|;gi|425767649|gb|EKV06216.1|;gi|425768309|gb|EKV06836.1|;gi|425768376|gb|EKV06901.1|;gi|425768378|gb|EKV06903.1|;gi|425769171|gb|EKV07672.1|;gi|425770004|gb|EKV08479.1|;gi|425770485|gb|EKV08955.1|;gi|425771598|gb|EKV10036.1|;gi|425771814|gb|EKV10247.1|;gi|4257…	K00108+K00130+K01754+K00273+K00605+K15634+K15633+K00600+K00281+K00058+K01758+K00643+K00276+K00830+K01694+K01620+K00003+K00872+K00928+K00831+K01697+K00018+K00133+K01733+K01079+K00382
Starch and sucrose metabolism	42	ko00500	gi|425765860|gb|EKV04506.1|;gi|425766906|gb|EKV05498.1|;gi|425766907|gb|EKV05499.1|;gi|425767432|gb|EKV06005.1|;gi|425768821|gb|EKV07333.1|;gi|425769998|gb|EKV08473.1|;gi|425770475|gb|EKV08945.1|;gi|425770905|gb|EKV09364.1|;gi|425770952|gb|EKV09411.1|;gi|425770980|gb|EKV09439.1|;gi|425771371|gb|EKV09816.1|;gi|425771372|gb|EKV09817.1|;gi|425771480|gb|EKV09922.1|;gi|425771544|gb|EKV09983.1|;gi|4257…	K00844+K16055+K01835+K01193+K01210+K01213+K01184+K01810+K01179+K01196+K00700+K00963+K01188+K05349+K00693+K00697+K01194+K00706+K01178+K01176+K00688+K01051+K01187
MAPK signaling pathway - yeast	41	ko04011	gi|425765949|gb|EKV04589.1|;gi|425767175|gb|EKV05751.1|;gi|425767734|gb|EKV06296.1|;gi|425768803|gb|EKV07315.1|;gi|425769439|gb|EKV07932.1|;gi|425769742|gb|EKV08226.1|;gi|425769890|gb|EKV08369.1|;gi|425770132|gb|EKV08606.1|;gi|425770606|gb|EKV09074.1|;gi|425771882|gb|EKV10313.1|;gi|425772089|gb|EKV10512.1|;gi|425774280|gb|EKV12589.1|;gi|425774290|gb|EKV12599.1|;gi|425774293|gb|EKV12602.1|;gi|4257…	K04393+K07975+K04409+K04640+K11231+K08294+K03781+K11227+K07974+K02677+K11236+K11246+K11233+K11244+K04371+K01759+K09291+K04464+K00706+K11230+K11228+K11229+K04441+K11232+K07973+K11238+K11237+K11226
Tyrosine metabolism	41	ko00350	gi|425765621|gb|EKV04291.1|;gi|425765628|gb|EKV04298.1|;gi|425766746|gb|EKV05344.1|;gi|425767920|gb|EKV06471.1|;gi|425768060|gb|EKV06606.1|;gi|425768114|gb|EKV06654.1|;gi|425768188|gb|EKV06724.1|;gi|425769030|gb|EKV07538.1|;gi|425769368|gb|EKV07863.1|;gi|425769540|gb|EKV08031.1|;gi|425770048|gb|EKV08523.1|;gi|425770056|gb|EKV08531.1|;gi|425770135|gb|EKV08609.1|;gi|425770458|gb|EKV08930.1|;gi|4257…	K00135+K13953+K00121+K00838+K00680+K00129+K00001+K00599+K01557+K01593+K00817+K14454+K00813+K00276+K00545+K01555+K00451+K00457+K07253+K14455
Aminoacyl-tRNA biosynthesis	39	ko00970	gi|425765630|gb|EKV04300.1|;gi|425765641|gb|EKV04311.1|;gi|425765884|gb|EKV04528.1|;gi|425766352|gb|EKV04967.1|;gi|425767489|gb|EKV06059.1|;gi|425768041|gb|EKV06587.1|;gi|425768388|gb|EKV06913.1|;gi|425768435|gb|EKV06958.1|;gi|425769003|gb|EKV07513.1|;gi|425769440|gb|EKV07933.1|;gi|425769756|gb|EKV08239.1|;gi|425769893|gb|EKV08372.1|;gi|425770114|gb|EKV08588.1|;gi|425771221|gb|EKV09670.1|;gi|4257…	K01866+K01876+K01893+K01872+K01881+K01887+K01890+K01889+K01886+K00604+K01870+K02433+K01883+K01885+K01869+K01892+K01868+K01874+K04567+K01875+K01880+K01867+K01873
Peroxisome	38	ko04146	gi|425765352|gb|EKV04050.1|;gi|425765362|gb|EKV04060.1|;gi|425767053|gb|EKV05638.1|;gi|425767141|gb|EKV05719.1|;gi|425767462|gb|EKV06034.1|;gi|425768790|gb|EKV07303.1|;gi|425769415|gb|EKV07908.1|;gi|425769419|gb|EKV07912.1|;gi|425770132|gb|EKV08606.1|;gi|425770668|gb|EKV09136.1|;gi|425770914|gb|EKV09373.1|;gi|425770934|gb|EKV09393.1|;gi|425771814|gb|EKV10247.1|;gi|425773593|gb|EKV11936.1|;gi|4257…	K00624+K01640+K13237+K00273+K13336+K13337+K01897+K04564+K03781+K13338+K01796+K00232+K11187+K00830+K08726+K13345+K13348+K13352+K13335+K13341+K13343+K15628+K13239+K00869+K00031+K13339+K13342
Cysteine and methionine metabolism	37	ko00270	gi|425765474|gb|EKV04154.1|;gi|425765616|gb|EKV04286.1|;gi|425767920|gb|EKV06471.1|;gi|425770037|gb|EKV08512.1|;gi|425770967|gb|EKV09426.1|;gi|425771610|gb|EKV10048.1|;gi|425771829|gb|EKV10262.1|;gi|425772740|gb|EKV11134.1|;gi|425773275|gb|EKV11638.1|;gi|425773346|gb|EKV11704.1|;gi|425773813|gb|EKV12139.1|;gi|425774483|gb|EKV12789.1|;gi|425774587|gb|EKV12889.1|;gi|425774638|gb|EKV12940.1|;gi|4257…	K00641+K01754+K00838+K08963+K14454+K00813+K01758+K01760+K01739+K01011+K00547+K01611+K01738+K00789+K08964+K00772+K01740+K00003+K00797+K14455+K00928+K08967+K00558+K01697+K00549+K00133+K08968+K01251
Arginine and proline metabolism	37	ko00330	gi|425765360|gb|EKV04058.1|;gi|425766856|gb|EKV05450.1|;gi|425767141|gb|EKV05719.1|;gi|425767799|gb|EKV06355.1|;gi|425768113|gb|EKV06653.1|;gi|425768114|gb|EKV06654.1|;gi|425768443|gb|EKV06965.1|;gi|425769253|gb|EKV07752.1|;gi|425769980|gb|EKV08457.1|;gi|425770967|gb|EKV09426.1|;gi|425771456|gb|EKV09898.1|;gi|425771610|gb|EKV10048.1|;gi|425771814|gb|EKV10247.1|;gi|425773246|gb|EKV11613.1|;gi|4257…	K00818+K00128+K00273+K01940+K00286+K00472+K00819+K01438+K14454+K12659+K00813+K01426+K00620+K01611+K01915+K01259+K01750+K00318+K00294+K15371+K01476+K00797+K14455+K01427+K01485+K00618+K00147+K00262+K00611+K01755
Valine, leucine and isoleucine degradation	36	ko00280	gi|425765362|gb|EKV04060.1|;gi|425765424|gb|EKV04116.1|;gi|425766142|gb|EKV04768.1|;gi|425766856|gb|EKV05450.1|;gi|425766996|gb|EKV05584.1|;gi|425768114|gb|EKV06654.1|;gi|425768814|gb|EKV07326.1|;gi|425771038|gb|EKV09493.1|;gi|425771156|gb|EKV09609.1|;gi|425771243|gb|EKV09692.1|;gi|425772183|gb|EKV10594.1|;gi|425772700|gb|EKV11096.1|;gi|425774560|gb|EKV12862.1|;gi|425774650|gb|EKV12952.1|;gi|4257…	K01640+K00626+K09699+K00128+K00632+K01641+K00826+K07511+K05605+K00020+K13524+K01969+K00253+K01968+K00249+K00140+K01027+K00166+K05607+K00382
Pyruvate metabolism	36	ko00620	gi|425765424|gb|EKV04116.1|;gi|425766411|gb|EKV05023.1|;gi|425766553|gb|EKV05160.1|;gi|425766856|gb|EKV05450.1|;gi|425768114|gb|EKV06654.1|;gi|425768163|gb|EKV06699.1|;gi|425769154|gb|EKV07656.1|;gi|425769603|gb|EKV08094.1|;gi|425770021|gb|EKV08496.1|;gi|425772333|gb|EKV10741.1|;gi|425772871|gb|EKV11252.1|;gi|425775125|gb|EKV13409.1|;gi|425775374|gb|EKV13648.1|;gi|425775377|gb|EKV13651.1|;gi|4257…	K00626+K00029+K11262+K00128+K00101+K00102+K00873+K00162+K01069+K00627+K00026+K01759+K00027+K01610+K01895+K00161+K01655+K00011+K01638+K01958+K01649+K00382+K01067
Glycerophospholipid metabolism	35	ko00564	gi|425767494|gb|EKV06064.1|;gi|425768047|gb|EKV06593.1|;gi|425768126|gb|EKV06666.1|;gi|425768187|gb|EKV06723.1|;gi|425768434|gb|EKV06957.1|;gi|425769018|gb|EKV07526.1|;gi|425770692|gb|EKV09158.1|;gi|425770701|gb|EKV09166.1|;gi|425770702|gb|EKV09167.1|;gi|425770707|gb|EKV09172.1|;gi|425771373|gb|EKV09818.1|;gi|425771474|gb|EKV09916.1|;gi|425773010|gb|EKV11387.1|;gi|425773180|gb|EKV11549.1|;gi|4257…	K00551+K13511+K14676+K08744+K13333+K00999+K01613+K00866+K00006+K06130+K00995+K00111+K00968+K01115+K13507+K01047+K00894+K00981+K00967+K13535+K14674+K13519+K06123+K00993
Tryptophan metabolism	34	ko00380	gi|425765424|gb|EKV04116.1|;gi|425766856|gb|EKV05450.1|;gi|425767461|gb|EKV06033.1|;gi|425767920|gb|EKV06471.1|;gi|425768114|gb|EKV06654.1|;gi|425769409|gb|EKV07902.1|;gi|425770117|gb|EKV08591.1|;gi|425770132|gb|EKV08606.1|;gi|425770135|gb|EKV08609.1|;gi|425770979|gb|EKV09438.1|;gi|425771006|gb|EKV09462.1|;gi|425771156|gb|EKV09609.1|;gi|425771243|gb|EKV09692.1|;gi|425772659|gb|EKV11055.1|;gi|4257…	K00626+K00128+K01501+K00838+K00486+K14338+K03781+K01593+K00493+K01556+K07511+K00463+K01426+K00164+K14264+K00452+K00252
Proteasome	34	ko03050	gi|425765657|gb|EKV04327.1|;gi|425769280|gb|EKV07777.1|;gi|425769755|gb|EKV08238.1|;gi|425769870|gb|EKV08351.1|;gi|425769978|gb|EKV08455.1|;gi|425770044|gb|EKV08519.1|;gi|425770053|gb|EKV08528.1|;gi|425770055|gb|EKV08530.1|;gi|425771999|gb|EKV10426.1|;gi|425772582|gb|EKV10982.1|;gi|425773839|gb|EKV12165.1|;gi|425773840|gb|EKV12166.1|;gi|425775116|gb|EKV13400.1|;gi|425775814|gb|EKV14065.1|;gi|4257…	K03032+K03030+K03065+K03036+K03064+K02727+K02732+K02736+K03028+K02738+K03062+K02731+K03039+K02739+K03037+K02728+K03038+K06699+K02737+K06691+K03063+K02730+K02726+K02725+K03066+K02734+K02735+K02729+K03035+K03031+K03061+K03029+K03033
Phagosome	33	ko04145	gi|425767740|gb|EKV06302.1|;gi|425768800|gb|EKV07312.1|;gi|425768801|gb|EKV07313.1|;gi|425768984|gb|EKV07494.1|;gi|425769169|gb|EKV07670.1|;gi|425771219|gb|EKV09668.1|;gi|425771576|gb|EKV10014.1|;gi|425771845|gb|EKV10278.1|;gi|425772018|gb|EKV10445.1|;gi|425772064|gb|EKV10489.1|;gi|425772077|gb|EKV10502.1|;gi|425772158|gb|EKV10572.1|;gi|425773145|gb|EKV11516.1|;gi|425774229|gb|EKV12543.1|;gi|4257…	K12182+K02155+K10089+K07374+K02150+K10415+K05692+K02149+K10413+K07897+K02152+K10956+K10416+K00914+K02145+K08054+K02154+K02144+K02148+K07375+K02146+K08488+K02151+K07342+K02147+K04392
Amino sugar and nucleotide sugar metabolism	31	ko00520	gi|425765860|gb|EKV04506.1|;gi|425767432|gb|EKV06005.1|;gi|425767738|gb|EKV06300.1|;gi|425767872|gb|EKV06424.1|;gi|425767873|gb|EKV06425.1|;gi|425768039|gb|EKV06585.1|;gi|425768821|gb|EKV07333.1|;gi|425769748|gb|EKV08231.1|;gi|425770042|gb|EKV08517.1|;gi|425770070|gb|EKV08545.1|;gi|425770071|gb|EKV08546.1|;gi|425770689|gb|EKV09155.1|;gi|425770952|gb|EKV09411.1|;gi|425771544|gb|EKV09983.1|;gi|4257…	K00844+K00326+K00698+K01835+K01836+K00820+K01840+K01810+K00621+K01784+K00972+K00963+K00966+K15855+K01207+K01183+K01809+K00965
Fatty acid metabolism	31	ko00071	gi|425765424|gb|EKV04116.1|;gi|425765628|gb|EKV04298.1|;gi|425766746|gb|EKV05344.1|;gi|425766856|gb|EKV05450.1|;gi|425766996|gb|EKV05584.1|;gi|425768114|gb|EKV06654.1|;gi|425769368|gb|EKV07863.1|;gi|425769415|gb|EKV07908.1|;gi|425769540|gb|EKV08031.1|;gi|425770117|gb|EKV08591.1|;gi|425770934|gb|EKV09393.1|;gi|425770979|gb|EKV09438.1|;gi|425771156|gb|EKV09609.1|;gi|425771243|gb|EKV09692.1|;gi|4257…	K00626+K13953+K00121+K00128+K00632+K00001+K01897+K14338+K00493+K07511+K00249+K00232+K13239+K00252
Alanine, aspartate and glutamate metabolism	31	ko00250	gi|425765621|gb|EKV04291.1|;gi|425767799|gb|EKV06355.1|;gi|425768114|gb|EKV06654.1|;gi|425770042|gb|EKV08517.1|;gi|425770784|gb|EKV09247.1|;gi|425770918|gb|EKV09377.1|;gi|425770967|gb|EKV09426.1|;gi|425771610|gb|EKV10048.1|;gi|425774560|gb|EKV12862.1|;gi|425774569|gb|EKV12871.1|;gi|425775707|gb|EKV13961.1|;gi|425775815|gb|EKV14066.1|;gi|425776031|gb|EKV14269.1|;gi|425777022|gb|EKV15218.1|;gi|4257…	K00135+K01940+K00820+K01939+K01955+K14454+K00813+K13524+K01956+K01580+K13566+K01915+K00830+K11541+K00294+K00814+K15371+K01756+K01424+K00264+K14455+K00764+K00262+K01953+K00139+K01755
Ubiquitin mediated proteolysis	31	ko04120	gi|425765408|gb|EKV04100.1|;gi|425765434|gb|EKV04123.1|;gi|425766489|gb|EKV05098.1|;gi|425767075|gb|EKV05658.1|;gi|425767164|gb|EKV05742.1|;gi|425767456|gb|EKV06028.1|;gi|425767890|gb|EKV06441.1|;gi|425767899|gb|EKV06450.1|;gi|425768838|gb|EKV07350.1|;gi|425769663|gb|EKV08150.1|;gi|425770795|gb|EKV09258.1|;gi|425771233|gb|EKV09682.1|;gi|425771615|gb|EKV10053.1|;gi|425773348|gb|EKV11706.1|;gi|4257…	K03869+K03349+K03350+K10598+K10599+K03178+K10686+K10688+K06689+K03360+K03351+K09561+K10580+K03358+K04555+K10573+K06688+K10591+K10685+K10610+K10590+K10576+K10592+K03347+K03094+K10684+K10589+K10577+K10597
Citrate cycle (TCA cycle)	29	ko00020	gi|425769907|gb|EKV08386.1|;gi|425770021|gb|EKV08496.1|;gi|425770047|gb|EKV08522.1|;gi|425771612|gb|EKV10050.1|;gi|425772704|gb|EKV11100.1|;gi|425773596|gb|EKV11939.1|;gi|425773767|gb|EKV12100.1|;gi|425773794|gb|EKV12125.1|;gi|425775374|gb|EKV13648.1|;gi|425775377|gb|EKV13651.1|;gi|425775855|gb|EKV14100.1|;gi|425776391|gb|EKV14610.1|;gi|425777658|gb|EKV15817.1|;gi|425777659|gb|EKV15818.1|;gi|4257…	K01681+K00162+K00030+K01679+K00235+K01899+K00236+K00234+K00627+K00026+K00164+K01648+K01610+K01647+K00161+K01900+K01958+K00031+K00382+K00658
Methane metabolism	28	ko00680	gi|425766746|gb|EKV05344.1|;gi|425768127|gb|EKV06667.1|;gi|425768309|gb|EKV06836.1|;gi|425768376|gb|EKV06901.1|;gi|425768378|gb|EKV06903.1|;gi|425768837|gb|EKV07349.1|;gi|425769171|gb|EKV07672.1|;gi|425769977|gb|EKV08454.1|;gi|425770132|gb|EKV08606.1|;gi|425770485|gb|EKV08955.1|;gi|425771598|gb|EKV10036.1|;gi|425771780|gb|EKV10216.1|;gi|425773496|gb|EKV11848.1|;gi|425774906|gb|EKV13197.1|;gi|4257…	K00121+K00850+K15634+K15633+K00600+K01624+K01689+K03781+K00058+K00485+K01070+K00297+K00830+K03841+K01895+K00122+K00831+K00018+K01079
DNA replication	28	ko03030	gi|425765328|gb|EKV04028.1|;gi|425765331|gb|EKV04031.1|;gi|425765731|gb|EKV04389.1|;gi|425766642|gb|EKV05245.1|;gi|425768381|gb|EKV06906.1|;gi|425770913|gb|EKV09372.1|;gi|425771140|gb|EKV09593.1|;gi|425772210|gb|EKV10621.1|;gi|425772330|gb|EKV10738.1|;gi|425772657|gb|EKV11053.1|;gi|425772695|gb|EKV11091.1|;gi|425772845|gb|EKV11231.1|;gi|425775082|gb|EKV13370.1|;gi|425775221|gb|EKV13502.1|;gi|4257…	K10756+K10754+K02328+K10747+K02324+K02210+K02320+K02321+K10740+K02542+K03506+K07466+K02209+K10739+K02327+K02326+K03469+K02212+K02540+K02541+K04802+K10755+K02684
Nucleotide excision repair	26	ko03420	gi|425765328|gb|EKV04028.1|;gi|425765331|gb|EKV04031.1|;gi|425765731|gb|EKV04389.1|;gi|425766642|gb|EKV05245.1|;gi|425768381|gb|EKV06906.1|;gi|425770056|gb|EKV08531.1|;gi|425771391|gb|EKV09836.1|;gi|425771475|gb|EKV09917.1|;gi|425772016|gb|EKV10443.1|;gi|425772330|gb|EKV10738.1|;gi|425772695|gb|EKV11091.1|;gi|425772845|gb|EKV11231.1|;gi|425773838|gb|EKV12164.1|;gi|425774926|gb|EKV13217.1|;gi|4257…	K10756+K10754+K02328+K10747+K02324+K03142+K10848+K03143+K10740+K03506+K07466+K06634+K10843+K10739+K10610+K02327+K02326+K10839+K04802+K10755+K03144+K10849
Glycerolipid metabolism	26	ko00561	gi|425766856|gb|EKV05450.1|;gi|425767746|gb|EKV06308.1|;gi|425768114|gb|EKV06654.1|;gi|425768300|gb|EKV06827.1|;gi|425768737|gb|EKV07254.1|;gi|425771246|gb|EKV09695.1|;gi|425773146|gb|EKV11517.1|;gi|425773629|gb|EKV11969.1|;gi|425774307|gb|EKV12616.1|;gi|425775503|gb|EKV13771.1|;gi|425775511|gb|EKV13779.1|;gi|425775591|gb|EKV13849.1|;gi|425776116|gb|EKV14350.1|;gi|425776529|gb|EKV14745.1|;gi|4257…	K00128+K01046+K00679+K00002+K00864+K13507+K06116+K00011+K14674+K13519
N-Glycan biosynthesis	25	ko00510	gi|425765366|gb|EKV04064.1|;gi|425765693|gb|EKV04361.1|;gi|425765846|gb|EKV04492.1|;gi|425768057|gb|EKV06603.1|;gi|425769025|gb|EKV07533.1|;gi|425769914|gb|EKV08393.1|;gi|425769979|gb|EKV08456.1|;gi|425770100|gb|EKV08574.1|;gi|425770712|gb|EKV09177.1|;gi|425771834|gb|EKV10267.1|;gi|425771842|gb|EKV10275.1|;gi|425772846|gb|EKV11232.1|;gi|425772847|gb|EKV11233.1|;gi|425774222|gb|EKV12536.1|;gi|4257…	K01228+K01230+K12666+K03844+K12667+K03846+K03843+K07151+K06316+K12669+K00729+K12670+K05546+K00730+K00721+K12668+K07252+K03850
Propanoate metabolism	25	ko00640	gi|425765424|gb|EKV04116.1|;gi|425765628|gb|EKV04298.1|;gi|425766553|gb|EKV05160.1|;gi|425766856|gb|EKV05450.1|;gi|425768114|gb|EKV06654.1|;gi|425771156|gb|EKV09609.1|;gi|425771243|gb|EKV09692.1|;gi|425772183|gb|EKV10594.1|;gi|425773596|gb|EKV11939.1|;gi|425774560|gb|EKV12862.1|;gi|425774607|gb|EKV12909.1|;gi|425774839|gb|EKV13137.1|;gi|425775606|gb|EKV13864.1|;gi|425776052|gb|EKV14290.1|;gi|4257…	K00626+K01908+K11262+K00128+K07511+K05605+K01899+K13524+K00224+K00249+K00140+K01895+K01720+K01900
RNA polymerase	25	ko03020	gi|425766844|gb|EKV05438.1|;gi|425767196|gb|EKV05771.1|;gi|425767636|gb|EKV06204.1|;gi|425767889|gb|EKV06440.1|;gi|425769916|gb|EKV08395.1|;gi|425770097|gb|EKV08571.1|;gi|425770508|gb|EKV08978.1|;gi|425770649|gb|EKV09117.1|;gi|425771289|gb|EKV09736.1|;gi|425771918|gb|EKV10347.1|;gi|425772695|gb|EKV11091.1|;gi|425772876|gb|EKV11257.1|;gi|425773065|gb|EKV11438.1|;gi|425773185|gb|EKV11554.1|;gi|4257…	K03008+K14721+K03026+K03027+K03019+K02999+K03013+K03006+K03021+K03016+K03004+K03007+K03010+K03005+K03024+K03011+K03023+K03002+K03018+K03014+K03020+K03012
beta-Alanine metabolism	25	ko00410	gi|425766856|gb|EKV05450.1|;gi|425768114|gb|EKV06654.1|;gi|425769030|gb|EKV07538.1|;gi|425770976|gb|EKV09435.1|;gi|425771156|gb|EKV09609.1|;gi|425771243|gb|EKV09692.1|;gi|425771823|gb|EKV10256.1|;gi|425772183|gb|EKV10594.1|;gi|425773828|gb|EKV12154.1|;gi|425774560|gb|EKV12862.1|;gi|425774839|gb|EKV13137.1|;gi|425775707|gb|EKV13961.1|;gi|425776052|gb|EKV14290.1|;gi|425776116|gb|EKV14350.1|;gi|4257…	K00128+K00129+K07511+K01918+K05605+K00276+K13524+K00249+K01580+K00140+K13367+K00797
Pentose and glucuronate interconversions	25	ko00040	gi|425766856|gb|EKV05450.1|;gi|425768114|gb|EKV06654.1|;gi|425769368|gb|EKV07863.1|;gi|425770489|gb|EKV08959.1|;gi|425770607|gb|EKV09075.1|;gi|425770905|gb|EKV09364.1|;gi|425771480|gb|EKV09922.1|;gi|425772708|gb|EKV11104.1|;gi|425772870|gb|EKV11251.1|;gi|425773179|gb|EKV11548.1|;gi|425773500|gb|EKV11852.1|;gi|425774611|gb|EKV12913.1|;gi|425775717|gb|EKV13970.1|;gi|425776111|gb|EKV14345.1|;gi|4257…	K00128+K05351+K00065+K01213+K01184+K01728+K00963+K00854+K00011+K01051+K01783
Glyoxylate and dicarboxylate metabolism	24	ko00630	gi|425765424|gb|EKV04116.1|;gi|425768244|gb|EKV06774.1|;gi|425768378|gb|EKV06903.1|;gi|425769360|gb|EKV07855.1|;gi|425769907|gb|EKV08386.1|;gi|425770132|gb|EKV08606.1|;gi|425774272|gb|EKV12582.1|;gi|425775377|gb|EKV13651.1|;gi|425775543|gb|EKV13805.1|;gi|425775606|gb|EKV13864.1|;gi|425775855|gb|EKV14100.1|;gi|425776031|gb|EKV14269.1|;gi|425777022|gb|EKV15218.1|;gi|425778562|gb|EKV16686.1|;gi|4257…	K00626+K02437+K00600+K01455+K01681+K03781+K01091+K00026+K01915+K00830+K01647+K00122+K01638+K00018+K01433
Linoleic acid metabolism	24	ko00591	gi|425769548|gb|EKV08039.1|;gi|425770607|gb|EKV09075.1|;gi|425771023|gb|EKV09479.1|;gi|425771545|gb|EKV09984.1|;gi|425771596|gb|EKV10034.1|;gi|425772679|gb|EKV11075.1|;gi|425774307|gb|EKV12616.1|;gi|425774611|gb|EKV12913.1|;gi|425774622|gb|EKV12924.1|;gi|425775125|gb|EKV13409.1|;gi|425775503|gb|EKV13771.1|;gi|425775511|gb|EKV13779.1|;gi|425775717|gb|EKV13970.1|;gi|425776383|gb|EKV14602.1|;gi|4257…	K00100+K01047+K14674
Nitrogen metabolism	24	ko00910	gi|425767461|gb|EKV06033.1|;gi|425767649|gb|EKV06216.1|;gi|425768039|gb|EKV06585.1|;gi|425769360|gb|EKV07855.1|;gi|425770963|gb|EKV09422.1|;gi|425771366|gb|EKV09811.1|;gi|425772659|gb|EKV11055.1|;gi|425772666|gb|EKV11062.1|;gi|425772694|gb|EKV11090.1|;gi|425773064|gb|EKV11437.1|;gi|425773543|gb|EKV11891.1|;gi|425773766|gb|EKV12099.1|;gi|425774276|gb|EKV12585.1|;gi|425774578|gb|EKV12880.1|;gi|4257…	K01501+K00605+K00360+K01455+K00459+K00413+K01672+K00411+K00362+K03522+K03521+K01915+K15371+K01424+K00264+K00262+K01953
Basal transcription factors	22	ko03022	gi|425766522|gb|EKV05131.1|;gi|425766769|gb|EKV05367.1|;gi|425767434|gb|EKV06007.1|;gi|425768097|gb|EKV06640.1|;gi|425768808|gb|EKV07320.1|;gi|425770028|gb|EKV08503.1|;gi|425770056|gb|EKV08531.1|;gi|425770657|gb|EKV09125.1|;gi|425771391|gb|EKV09836.1|;gi|425772016|gb|EKV10443.1|;gi|425772152|gb|EKV10566.1|;gi|425773838|gb|EKV12164.1|;gi|425774639|gb|EKV12941.1|;gi|425774926|gb|EKV13217.1|;gi|4257…	K03136+K03130+K03123+K03124+K03138+K03142+K03133+K03143+K03140+K06634+K03131+K10843+K03137+K14535+K03144+K14650+K03128+K03126+K03134
Glutathione metabolism	22	ko00480	gi|425767748|gb|EKV06310.1|;gi|425768714|gb|EKV07231.1|;gi|425768826|gb|EKV07338.1|;gi|425768969|gb|EKV07479.1|;gi|425770605|gb|EKV09073.1|;gi|425771465|gb|EKV09907.1|;gi|425772246|gb|EKV10657.1|;gi|425772690|gb|EKV11086.1|;gi|425773539|gb|EKV11887.1|;gi|425774791|gb|EKV13091.1|;gi|425774974|gb|EKV13265.1|;gi|425775619|gb|EKV13877.1|;gi|425776166|gb|EKV14398.1|;gi|425780384|gb|EKV18391.1|;gi|4257…	K00033+K00799+K00432+K00383+K10808+K01920+K01469+K00681+K00797+K11205+K11204+K10807+K00031+K00036+K15428
Histidine metabolism	21	ko00340	gi|425766856|gb|EKV05450.1|;gi|425768114|gb|EKV06654.1|;gi|425769030|gb|EKV07538.1|;gi|425770048|gb|EKV08523.1|;gi|425770135|gb|EKV08609.1|;gi|425770458|gb|EKV08930.1|;gi|425770661|gb|EKV09129.1|;gi|425770976|gb|EKV09435.1|;gi|425772393|gb|EKV10797.1|;gi|425772766|gb|EKV11154.1|;gi|425773599|gb|EKV11942.1|;gi|425776116|gb|EKV14350.1|;gi|425778980|gb|EKV17075.1|;gi|425780435|gb|EKV18442.1|;gi|4257…	K00128+K00129+K00599+K01593+K00817+K14152+K00765+K01663+K01814+K00492+K01693
Various types of N-glycan biosynthesis	20	ko00513	gi|425765693|gb|EKV04361.1|;gi|425765846|gb|EKV04492.1|;gi|425767483|gb|EKV06054.1|;gi|425767806|gb|EKV06362.1|;gi|425768057|gb|EKV06603.1|;gi|425769025|gb|EKV07533.1|;gi|425769914|gb|EKV08393.1|;gi|425769979|gb|EKV08456.1|;gi|425770100|gb|EKV08574.1|;gi|425770712|gb|EKV09177.1|;gi|425771834|gb|EKV10267.1|;gi|425771842|gb|EKV10275.1|;gi|425772847|gb|EKV11233.1|;gi|425774771|gb|EKV13071.1|;gi|4257…	K01230+K12666+K05533+K05534+K05528+K03844+K12667+K03846+K03843+K07151+K12669+K12670+K00730+K12668+K05529
Lysine degradation	20	ko00310	gi|425765424|gb|EKV04116.1|;gi|425766856|gb|EKV05450.1|;gi|425768114|gb|EKV06654.1|;gi|425768446|gb|EKV06968.1|;gi|425768835|gb|EKV07347.1|;gi|425770000|gb|EKV08475.1|;gi|425771156|gb|EKV09609.1|;gi|425771243|gb|EKV09692.1|;gi|425775606|gb|EKV13864.1|;gi|425776116|gb|EKV14350.1|;gi|425776391|gb|EKV14610.1|;gi|425778719|gb|EKV16826.1|;gi|425778747|gb|EKV16853.1|;gi|425782405|gb|EKV20315.1|;gi|4257…	K00626+K00128+K00143+K00290+K01423+K07511+K00164+K00293+K00658+K00252
Phenylalanine metabolism	20	ko00360	gi|425767920|gb|EKV06471.1|;gi|425769030|gb|EKV07538.1|;gi|425770135|gb|EKV08609.1|;gi|425770458|gb|EKV08930.1|;gi|425770967|gb|EKV09426.1|;gi|425770976|gb|EKV09435.1|;gi|425771610|gb|EKV10048.1|;gi|425772740|gb|EKV11134.1|;gi|425773246|gb|EKV11613.1|;gi|425773828|gb|EKV12154.1|;gi|425776116|gb|EKV14350.1|;gi|425778160|gb|EKV16302.1|;gi|425779528|gb|EKV17576.1|;gi|425780100|gb|EKV18119.1|;gi|4257…	K00838+K00129+K01593+K00817+K14454+K00813+K01426+K00276+K00457+K07253+K14455+K00074
Steroid biosynthesis	20	ko00100	gi|425767742|gb|EKV06304.1|;gi|425768057|gb|EKV06603.1|;gi|425768260|gb|EKV06790.1|;gi|425768985|gb|EKV07495.1|;gi|425771010|gb|EKV09466.1|;gi|425771783|gb|EKV10219.1|;gi|425773683|gb|EKV12018.1|;gi|425775230|gb|EKV13510.1|;gi|425775812|gb|EKV14063.1|;gi|425776372|gb|EKV14591.1|;gi|425778701|gb|EKV16808.1|;gi|425780803|gb|EKV18801.1|;gi|425782013|gb|EKV19944.1|;gi|425782039|gb|EKV19970.1|;gi|4257…	K05917+K01824+K00559+K00222+K07748+K01061+K01852+K09827+K00223+K09829+K09831+K14674+K00227+K07750
One carbon pool by folate	20	ko00670	gi|425766651|gb|EKV05254.1|;gi|425767649|gb|EKV06216.1|;gi|425768378|gb|EKV06903.1|;gi|425769893|gb|EKV08372.1|;gi|425771251|gb|EKV09700.1|;gi|425771564|gb|EKV10003.1|;gi|425774906|gb|EKV13197.1|;gi|425775543|gb|EKV13805.1|;gi|425775625|gb|EKV13883.1|;gi|425779540|gb|EKV17588.1|;gi|425779959|gb|EKV17983.1|;gi|425782570|gb|EKV20469.1|;gi|425782770|gb|EKV20660.1|;gi|425782974|gb|EKV20851.1|;gi|4257…	K00287+K00605+K00600+K00604+K00601+K00297+K00560+K00602+K00288+K01433+K00295
Pentose phosphate pathway	19	ko00030	gi|425766715|gb|EKV05314.1|;gi|425767748|gb|EKV06310.1|;gi|425768127|gb|EKV06667.1|;gi|425768821|gb|EKV07333.1|;gi|425768837|gb|EKV07349.1|;gi|425769031|gb|EKV07539.1|;gi|425770119|gb|EKV08593.1|;gi|425770952|gb|EKV09411.1|;gi|425774988|gb|EKV13279.1|;gi|425775371|gb|EKV13645.1|;gi|425777654|gb|EKV15813.1|;gi|425778725|gb|EKV16832.1|;gi|425780388|gb|EKV18395.1|;gi|425780736|gb|EKV18737.1|;gi|4257…	K01057+K00033+K00850+K01835+K01624+K01053+K01810+K00616+K00948+K01807+K03841+K00615+K00036+K01783+K00852
Inositol phosphate metabolism	19	ko00562	gi|425765693|gb|EKV04361.1|;gi|425766744|gb|EKV05342.1|;gi|425767066|gb|EKV05649.1|;gi|425770030|gb|EKV08505.1|;gi|425770692|gb|EKV09158.1|;gi|425770712|gb|EKV09177.1|;gi|425773333|gb|EKV11691.1|;gi|425773833|gb|EKV12159.1|;gi|425774000|gb|EKV12324.1|;gi|425774090|gb|EKV12408.1|;gi|425774476|gb|EKV12782.1|;gi|425775114|gb|EKV13398.1|;gi|425776052|gb|EKV14290.1|;gi|425779523|gb|EKV17571.1|;gi|4257…	K01106+K01858+K01803+K01092+K00999+K01083+K00010+K01099+K00914+K00140+K00888
Terpenoid backbone biosynthesis	19	ko00900	gi|425765424|gb|EKV04116.1|;gi|425765733|gb|EKV04391.1|;gi|425768369|gb|EKV06894.1|;gi|425768814|gb|EKV07326.1|;gi|425769341|gb|EKV07836.1|;gi|425772680|gb|EKV11076.1|;gi|425775058|gb|EKV13346.1|;gi|425775606|gb|EKV13864.1|;gi|425777538|gb|EKV15706.1|;gi|425778718|gb|EKV16825.1|;gi|425782262|gb|EKV20181.1|;gi|425782628|gb|EKV20527.1|;gi|425782642|gb|EKV20541.1|;gi|425782943|gb|EKV20822.1|;gi|4257…	K00626+K06013+K05906+K01641+K00021+K00938+K00787+K01823+K11778+K08658+K00869+K05955+K01597+K00804+K05355
Protein export	19	ko03060	gi|425765389|gb|EKV04085.1|;gi|425767729|gb|EKV06291.1|;gi|425768355|gb|EKV06880.1|;gi|425768839|gb|EKV07351.1|;gi|425770694|gb|EKV09160.1|;gi|425773702|gb|EKV12037.1|;gi|425774229|gb|EKV12543.1|;gi|425774635|gb|EKV12937.1|;gi|425774936|gb|EKV13227.1|;gi|425780964|gb|EKV18947.1|;gi|425781705|gb|EKV19652.1|;gi|425782040|gb|EKV19971.1|;gi|425782445|gb|EKV20354.1|;gi|425782729|gb|EKV20622.1|;gi|4257…	K12275+K09490+K13280+K09540+K03106+K10956+K03217+K12948+K03108+K12946+K03107+K13431+K12272+K03105+K07342+K03104+K12947
Phenylalanine, tyrosine and tryptophan biosynthesis	19	ko00400	gi|425766145|gb|EKV04771.1|;gi|425766999|gb|EKV05587.1|;gi|425767920|gb|EKV06471.1|;gi|425769016|gb|EKV07524.1|;gi|425769900|gb|EKV08379.1|;gi|425770111|gb|EKV08585.1|;gi|425770458|gb|EKV08930.1|;gi|425770967|gb|EKV09426.1|;gi|425771035|gb|EKV09490.1|;gi|425771368|gb|EKV09813.1|;gi|425771610|gb|EKV10048.1|;gi|425772192|gb|EKV10603.1|;gi|425772740|gb|EKV11134.1|;gi|425776237|gb|EKV14461.1|;gi|4257…	K00766+K01626+K00838+K01736+K13830+K00817+K14454+K00211+K00813+K01850+K01657+K01694+K09484+K03786+K13501+K14455
Phosphatidylinositol signaling system	19	ko04070	gi|425765693|gb|EKV04361.1|;gi|425766722|gb|EKV05321.1|;gi|425770030|gb|EKV08505.1|;gi|425770692|gb|EKV09158.1|;gi|425770712|gb|EKV09177.1|;gi|425772089|gb|EKV10512.1|;gi|425774000|gb|EKV12324.1|;gi|425774090|gb|EKV12408.1|;gi|425774476|gb|EKV12782.1|;gi|425775114|gb|EKV13398.1|;gi|425778739|gb|EKV16845.1|;gi|425779523|gb|EKV17571.1|;gi|425780794|gb|EKV18792.1|;gi|425780870|gb|EKV18865.1|;gi|4257…	K01106+K02183+K01092+K00999+K02677+K01099+K00914+K00981+K00888
Sulfur metabolism	18	ko00920	gi|425765474|gb|EKV04154.1|;gi|425767196|gb|EKV05771.1|;gi|425767200|gb|EKV05775.1|;gi|425773275|gb|EKV11638.1|;gi|425774483|gb|EKV12789.1|;gi|425774587|gb|EKV12889.1|;gi|425775120|gb|EKV13404.1|;gi|425778249|gb|EKV16389.1|;gi|425778330|gb|EKV16462.1|;gi|425778564|gb|EKV16688.1|;gi|425779533|gb|EKV17581.1|;gi|425782564|gb|EKV20463.1|;gi|425782656|gb|EKV20554.1|;gi|425783383|gb|EKV21237.1|;gi|4257…	K00641+K00381+K01760+K01739+K01738+K00380+K01082+K01740+K00860+K00390+K00988+K00959+K00958
Mismatch repair	17	ko03430	gi|425765328|gb|EKV04028.1|;gi|425765331|gb|EKV04031.1|;gi|425765631|gb|EKV04301.1|;gi|425765731|gb|EKV04389.1|;gi|425766642|gb|EKV05245.1|;gi|425768288|gb|EKV06815.1|;gi|425770088|gb|EKV08562.1|;gi|425772001|gb|EKV10428.1|;gi|425772330|gb|EKV10738.1|;gi|425772393|gb|EKV10797.1|;gi|425772845|gb|EKV11231.1|;gi|425775221|gb|EKV13502.1|;gi|425777535|gb|EKV15703.1|;gi|425777959|gb|EKV16108.1|;gi|4257…	K10756+K10754+K08737+K02328+K10747+K08735+K08734+K10740+K08736+K07466+K10739+K02327+K04802+K10755
Porphyrin and chlorophyll metabolism	16	ko00860	gi|425768051|gb|EKV06597.1|;gi|425768982|gb|EKV07492.1|;gi|425770949|gb|EKV09408.1|;gi|425772080|gb|EKV10505.1|;gi|425773647|gb|EKV11987.1|;gi|425773704|gb|EKV12039.1|;gi|425774067|gb|EKV12386.1|;gi|425775091|gb|EKV13379.1|;gi|425776799|gb|EKV15002.1|;gi|425778177|gb|EKV16319.1|;gi|425778560|gb|EKV16684.1|;gi|425781198|gb|EKV19176.1|;gi|425782140|gb|EKV20066.1|;gi|425782677|gb|EKV20574.1|;gi|4257…	K00218+K00589+K00231+K01749+K00643+K02259+K01772+K01885+K01698+K00228+K01599+K01764
Pantothenate and CoA biosynthesis	16	ko00770	gi|425769046|gb|EKV07554.1|;gi|425769778|gb|EKV08261.1|;gi|425771038|gb|EKV09493.1|;gi|425771247|gb|EKV09696.1|;gi|425771487|gb|EKV09929.1|;gi|425771596|gb|EKV10034.1|;gi|425771823|gb|EKV10256.1|;gi|425775150|gb|EKV13433.1|;gi|425778733|gb|EKV16840.1|;gi|425779915|gb|EKV17942.1|;gi|425781305|gb|EKV19280.1|;gi|425781875|gb|EKV19811.1|;gi|425782934|gb|EKV20813.1|;gi|425783286|gb|EKV21143.1|;gi|4257…	K01687+K00826+K01598+K00077+K01918+K00859+K01652+K00053+K01653+K09680+K01922
Folate biosynthesis	16	ko00790	gi|425765694|gb|EKV04362.1|;gi|425766651|gb|EKV05254.1|;gi|425768841|gb|EKV07353.1|;gi|425769318|gb|EKV07814.1|;gi|425769319|gb|EKV07815.1|;gi|425770957|gb|EKV09416.1|;gi|425771564|gb|EKV10003.1|;gi|425773706|gb|EKV12041.1|;gi|425774943|gb|EKV13234.1|;gi|425779959|gb|EKV17983.1|;gi|425780058|gb|EKV18080.1|;gi|425782403|gb|EKV20313.1|;gi|425782770|gb|EKV20660.1|;gi|425782881|gb|EKV20762.1|;gi|4257…	K01930+K00287+K01113+K01077+K13941+K01495+K13939+K13950
Cyanoamino acid metabolism	16	ko00460	gi|425767461|gb|EKV06033.1|;gi|425768378|gb|EKV06903.1|;gi|425769038|gb|EKV07546.1|;gi|425772659|gb|EKV11055.1|;gi|425773246|gb|EKV11613.1|;gi|425773545|gb|EKV11893.1|;gi|425774276|gb|EKV12585.1|;gi|425774589|gb|EKV12891.1|;gi|425775543|gb|EKV13805.1|;gi|425775815|gb|EKV14066.1|;gi|425776166|gb|EKV14398.1|;gi|425778416|gb|EKV16544.1|;gi|425779675|gb|EKV17714.1|;gi|425782415|gb|EKV20325.1|;gi|4257…	K01501+K00600+K10675+K01426+K01188+K05349+K00681+K01424
Galactose metabolism	15	ko00052	gi|425765860|gb|EKV04506.1|;gi|425767432|gb|EKV06005.1|;gi|425768127|gb|EKV06667.1|;gi|425768821|gb|EKV07333.1|;gi|425769998|gb|EKV08473.1|;gi|425770954|gb|EKV09413.1|;gi|425771544|gb|EKV09983.1|;gi|425772678|gb|EKV11074.1|;gi|425772701|gb|EKV11097.1|;gi|425773179|gb|EKV11548.1|;gi|425782124|gb|EKV20052.1|;gi|425782539|gb|EKV20442.1|;gi|425783417|gb|EKV21269.1|;gi|425783616|gb|EKV21456.1|;gi|4257…	K00844+K00850+K01835+K01193+K01684+K01784+K08302+K00963+K00011+K00965+K01187+K01190
Riboflavin metabolism	15	ko00740	gi|425765851|gb|EKV04497.1|;gi|425769042|gb|EKV07550.1|;gi|425769875|gb|EKV08356.1|;gi|425770043|gb|EKV08518.1|;gi|425773333|gb|EKV11691.1|;gi|425775135|gb|EKV13418.1|;gi|425775961|gb|EKV14201.1|;gi|425777589|gb|EKV15753.1|;gi|425778452|gb|EKV16578.1|;gi|425779492|gb|EKV17542.1|;gi|425780277|gb|EKV18289.1|;gi|425782074|gb|EKV20005.1|;gi|425783034|gb|EKV20903.1|;gi|425783488|gb|EKV21336.1|;gi|4257…	K00861+K01078+K00793+K00794+K02858+K00953+K14655+K01497+K14394
Valine, leucine and isoleucine biosynthesis	15	ko00290	gi|425765616|gb|EKV04286.1|;gi|425769046|gb|EKV07554.1|;gi|425769778|gb|EKV08261.1|;gi|425770021|gb|EKV08496.1|;gi|425770611|gb|EKV09079.1|;gi|425771038|gb|EKV09493.1|;gi|425771487|gb|EKV09929.1|;gi|425779915|gb|EKV17942.1|;gi|425780789|gb|EKV18787.1|;gi|425781305|gb|EKV19280.1|;gi|425781306|gb|EKV19281.1|;gi|425781875|gb|EKV19811.1|;gi|425782934|gb|EKV20813.1|;gi|425783053|gb|EKV20922.1|;gi|4257…	K01754+K01687+K00162+K00052+K00826+K01652+K00161+K00053+K01653+K01649+K01702
Biosynthesis of unsaturated fatty acids	14	ko01040	gi|425770094|gb|EKV08568.1|;gi|425770607|gb|EKV09075.1|;gi|425774627|gb|EKV12929.1|;gi|425775435|gb|EKV13706.1|;gi|425779019|gb|EKV17114.1|;gi|425780446|gb|EKV18453.1|;gi|425781494|gb|EKV19456.1|;gi|425781606|gb|EKV19561.1|;gi|425782515|gb|EKV20421.1|;gi|425782537|gb|EKV20440.1|;gi|425783033|gb|EKV20902.1|;gi|425783677|gb|EKV21510.1|;gi|425783716|gb|EKV21545.1|;gi|425784037|gb|EKV21844.1|	K00507+K00059+K10246+K00232+K10258+K10256+K10251+K01068+K01076+K10245
Lysine biosynthesis	14	ko00300	gi|425767920|gb|EKV06471.1|;gi|425768446|gb|EKV06968.1|;gi|425768739|gb|EKV07256.1|;gi|425768835|gb|EKV07347.1|;gi|425769394|gb|EKV07887.1|;gi|425772740|gb|EKV11134.1|;gi|425778719|gb|EKV16826.1|;gi|425778747|gb|EKV16853.1|;gi|425779651|gb|EKV17692.1|;gi|425781207|gb|EKV19185.1|;gi|425781795|gb|EKV19740.1|;gi|425783251|gb|EKV21108.1|;gi|425783440|gb|EKV21289.1|;gi|425783673|gb|EKV21507.1|	K00838+K00143+K01714+K00290+K05824+K00293+K00003+K01655+K00928+K00133+K01705
SNARE interactions in vesicular transport	13	ko04130	gi|425767468|gb|EKV06039.1|;gi|425767893|gb|EKV06444.1|;gi|425768177|gb|EKV06713.1|;gi|425768431|gb|EKV06954.1|;gi|425771566|gb|EKV10005.1|;gi|425773288|gb|EKV11649.1|;gi|425774966|gb|EKV13257.1|;gi|425775376|gb|EKV13650.1|;gi|425777519|gb|EKV15690.1|;gi|425779010|gb|EKV17105.1|;gi|425780871|gb|EKV18866.1|;gi|425782945|gb|EKV20824.1|;gi|425783187|gb|EKV21046.1|	K08501+K08508+K08516+K08502+K08513+K08486+K08499+K08498+K08496+K08515+K08493+K08489+K08488+K08490
Nicotinate and nicotinamide metabolism	11	ko00760	gi|425768119|gb|EKV06659.1|;gi|425769347|gb|EKV07842.1|;gi|425773128|gb|EKV11499.1|;gi|425774922|gb|EKV13213.1|;gi|425775616|gb|EKV13874.1|;gi|425779027|gb|EKV17122.1|;gi|425779952|gb|EKV17976.1|;gi|425780080|gb|EKV18100.1|;gi|425782064|gb|EKV19995.1|;gi|425782307|gb|EKV20226.1|;gi|425784124|gb|EKV21918.1|	K03787+K01440+K00763+K01950+K01081+K10524+K01239+K03783+K00767
Selenocompound metabolism	10	ko00450	gi|425767830|gb|EKV06384.1|;gi|425771829|gb|EKV10262.1|;gi|425773275|gb|EKV11638.1|;gi|425776040|gb|EKV14278.1|;gi|425776837|gb|EKV15036.1|;gi|425782644|gb|EKV20543.1|;gi|425782656|gb|EKV20554.1|;gi|425782916|gb|EKV20795.1|;gi|425784175|gb|EKV21968.1|;gi|425784215|gb|EKV22006.1|	K01763+K01758+K01760+K01739+K00384+K01874+K00549+K00958
Base excision repair	10	ko03410	gi|425765411|gb|EKV04103.1|;gi|425765731|gb|EKV04389.1|;gi|425766642|gb|EKV05245.1|;gi|425768381|gb|EKV06906.1|;gi|425772695|gb|EKV11091.1|;gi|425774574|gb|EKV12876.1|;gi|425777959|gb|EKV16108.1|;gi|425779469|gb|EKV17521.1|;gi|425782163|gb|EKV20089.1|;gi|425782309|gb|EKV20228.1|	K10798+K02328+K10747+K02324+K03506+K02327+K02326+K04802
Fatty acid biosynthesis	9	ko00061	gi|425765702|gb|EKV04370.1|;gi|425765704|gb|EKV04372.1|;gi|425765947|gb|EKV04587.1|;gi|425766553|gb|EKV05160.1|;gi|425770026|gb|EKV08501.1|;gi|425770027|gb|EKV08502.1|;gi|425770607|gb|EKV09075.1|;gi|425782515|gb|EKV20421.1|;gi|425784037|gb|EKV21844.1|	K00668+K00667+K09458+K11262+K00059
Glycosylphosphatidylinositol(GPI)-anchor biosynthesis	9	ko00563	gi|425769421|gb|EKV07914.1|;gi|425773338|gb|EKV11696.1|;gi|425773608|gb|EKV11951.1|;gi|425774573|gb|EKV12875.1|;gi|425775813|gb|EKV14064.1|;gi|425778298|gb|EKV16432.1|;gi|425779289|gb|EKV17357.1|;gi|425782413|gb|EKV20323.1|;gi|425782653|gb|EKV20551.1|	K05291+K05284+K05294+K07541+K05289+K05292+K05290+K05288+K05285
ABC transporters	9	ko02010	gi|425765640|gb|EKV04310.1|;gi|425769252|gb|EKV07751.1|;gi|425769320|gb|EKV07816.1|;gi|425770491|gb|EKV08961.1|;gi|425773656|gb|EKV11994.1|;gi|425774080|gb|EKV12398.1|;gi|425774995|gb|EKV13286.1|;gi|425775861|gb|EKV14106.1|;gi|425782089|gb|EKV20018.1|	K05663+K05658+K08711+K15628
Ether lipid metabolism	9	ko00565	gi|425775230|gb|EKV13510.1|;gi|425775887|gb|EKV14130.1|;gi|425778008|gb|EKV16155.1|;gi|425779245|gb|EKV17321.1|;gi|425782150|gb|EKV20076.1|;gi|425782264|gb|EKV20183.1|;gi|425782588|gb|EKV20487.1|;gi|425783307|gb|EKV21163.1|;gi|425784170|gb|EKV21963.1|	K01062+K01115+K01047+K14674+K13519+K06123+K00993
Fatty acid elongation	9	ko00062	gi|425770019|gb|EKV08494.1|;gi|425771156|gb|EKV09609.1|;gi|425771243|gb|EKV09692.1|;gi|425779019|gb|EKV17114.1|;gi|425781355|gb|EKV19328.1|;gi|425782405|gb|EKV20315.1|;gi|425782537|gb|EKV20440.1|;gi|425783033|gb|EKV20902.1|;gi|425783677|gb|EKV21510.1|	K07512+K07511+K10258+K01074+K10251+K01068
Sphingolipid metabolism	9	ko00600	gi|425773588|gb|EKV11931.1|;gi|425773792|gb|EKV12123.1|;gi|425776229|gb|EKV14455.1|;gi|425776527|gb|EKV14743.1|;gi|425779585|gb|EKV17630.1|;gi|425780364|gb|EKV18372.1|;gi|425781206|gb|EKV19184.1|;gi|425783072|gb|EKV20941.1|;gi|425783715|gb|EKV21544.1|	K01201+K00720+K00654+K01130+K04708+K04718+K01634+K04713+K01190
Ubiquinone and other terpenoid-quinone biosynthesis	9	ko00130	gi|425767920|gb|EKV06471.1|;gi|425772740|gb|EKV11134.1|;gi|425776044|gb|EKV14282.1|;gi|425776523|gb|EKV14739.1|;gi|425778160|gb|EKV16302.1|;gi|425778259|gb|EKV16399.1|;gi|425779528|gb|EKV17576.1|;gi|425780948|gb|EKV18934.1|;gi|425783491|gb|EKV21339.1|	K00838+K06126+K06125+K00457+K06127+K00568+K06134
Sulfur relay system	9	ko04122	gi|425767830|gb|EKV06384.1|;gi|425768313|gb|EKV06840.1|;gi|425771617|gb|EKV10055.1|;gi|425771776|gb|EKV10212.1|;gi|425772241|gb|EKV10652.1|;gi|425773346|gb|EKV11704.1|;gi|425774482|gb|EKV12788.1|;gi|425781316|gb|EKV19291.1|;gi|425782021|gb|EKV19952.1|	K04487+K14169+K14171+K01011+K11996+K14168
Natural killer cell mediated cytotoxicity	8	ko04650	gi|425767734|gb|EKV06296.1|;gi|425772089|gb|EKV10512.1|;gi|425774619|gb|EKV12921.1|;gi|425775609|gb|EKV13867.1|;gi|425775846|gb|EKV14093.1|;gi|425782380|gb|EKV20293.1|;gi|425783516|gb|EKV21362.1|;gi|425784198|gb|EKV21989.1|	K04409+K02677+K04348+K06268+K04371+K04392
Homologous recombination	8	ko03440	gi|425765731|gb|EKV04389.1|;gi|425772330|gb|EKV10738.1|;gi|425772845|gb|EKV11231.1|;gi|425775942|gb|EKV14182.1|;gi|425777527|gb|EKV15698.1|;gi|425777535|gb|EKV15703.1|;gi|425777959|gb|EKV16108.1|;gi|425783624|gb|EKV21464.1|	K02328+K10740+K07466+K10866+K10865+K10739+K02327+K04482
alpha-Linolenic acid metabolism	8	ko00592	gi|425766996|gb|EKV05584.1|;gi|425775435|gb|EKV13706.1|;gi|425777403|gb|EKV15578.1|;gi|425778961|gb|EKV17059.1|;gi|425779245|gb|EKV17321.1|;gi|425780421|gb|EKV18428.1|;gi|425782150|gb|EKV20076.1|;gi|425783169|gb|EKV21029.1|	K00632+K00232+K05894+K01047+K14674
Arachidonic acid metabolism	7	ko00590	gi|425768969|gb|EKV07479.1|;gi|425776166|gb|EKV14398.1|;gi|425777883|gb|EKV16038.1|;gi|425779021|gb|EKV17116.1|;gi|425779245|gb|EKV17321.1|;gi|425782150|gb|EKV20076.1|;gi|425782736|gb|EKV20629.1|	K00432+K00681+K08726+K11987+K01047+K14674+K01254
Ascorbate and aldarate metabolism	7	ko00053	gi|425766856|gb|EKV05450.1|;gi|425768114|gb|EKV06654.1|;gi|425769031|gb|EKV07539.1|;gi|425770119|gb|EKV08593.1|;gi|425776116|gb|EKV14350.1|;gi|425782438|gb|EKV20347.1|;gi|425783023|gb|EKV20892.1|	K00128+K01053
Vitamin B6 metabolism	7	ko00750	gi|425766492|gb|EKV05101.1|;gi|425766725|gb|EKV05324.1|;gi|425772683|gb|EKV11079.1|;gi|425774233|gb|EKV12547.1|;gi|425782278|gb|EKV20197.1|;gi|425783320|gb|EKV21174.1|;gi|425783638|gb|EKV21478.1|	K08681+K00868+K00275+K06215+K00831+K01733+K05275
Regulation of autophagy	7	ko04140	gi|425767160|gb|EKV05738.1|;gi|425767644|gb|EKV06212.1|;gi|425772764|gb|EKV11152.1|;gi|425774226|gb|EKV12540.1|;gi|425774476|gb|EKV12782.1|;gi|425777507|gb|EKV15678.1|;gi|425783834|gb|EKV21652.1|	K08332+K08337+K08343+K00914+K08333+K08334
Taurine and hypotaurine metabolism	6	ko00430	gi|425775707|gb|EKV13961.1|;gi|425776166|gb|EKV14398.1|;gi|425778072|gb|EKV16217.1|;gi|425779122|gb|EKV17211.1|;gi|425779693|gb|EKV17730.1|;gi|425783104|gb|EKV20972.1|	K01580+K00681+K15371
Thiamine metabolism	6	ko00730	gi|425766645|gb|EKV05248.1|;gi|425767830|gb|EKV06384.1|;gi|425771139|gb|EKV09592.1|;gi|425771917|gb|EKV10346.1|;gi|425773549|gb|EKV11897.1|;gi|425781316|gb|EKV19291.1|	K14154+K04487+K00877+K00949
Synthesis and degradation of ketone bodies	6	ko00072	gi|425765362|gb|EKV04060.1|;gi|425765424|gb|EKV04116.1|;gi|425768814|gb|EKV07326.1|;gi|425775606|gb|EKV13864.1|;gi|425776215|gb|EKV14443.1|;gi|425783757|gb|EKV21580.1|	K01640+K00626+K01641+K01027
Biotin metabolism	5	ko00780	gi|425770000|gb|EKV08475.1|;gi|425770974|gb|EKV09433.1|;gi|425782480|gb|EKV20388.1|;gi|425782489|gb|EKV20396.1|;gi|425783378|gb|EKV21232.1|	K01423+K01942+K00833+K01012
Other types of O-glycan biosynthesis	4	ko00514	gi|425766846|gb|EKV05440.1|;gi|425772676|gb|EKV11072.1|;gi|425778534|gb|EKV16658.1|;gi|425784211|gb|EKV22002.1|	K00728+K10967
Non-homologous end-joining	4	ko03450	gi|425768972|gb|EKV07482.1|;gi|425774068|gb|EKV12387.1|;gi|425775942|gb|EKV14182.1|;gi|425777527|gb|EKV15698.1|	K10885+K10884+K10866+K10865
Lipoic acid metabolism	3	ko00785	gi|425769899|gb|EKV08378.1|;gi|425783385|gb|EKV21239.1|;gi|425783402|gb|EKV21255.1|	K03800+K03644
Other glycan degradation	3	ko00511	gi|425773588|gb|EKV11931.1|;gi|425783715|gb|EKV21544.1|;gi|425784266|gb|EKV22054.1|	K01201+K01190+K01191
Circadian rhythm - mammal	2	ko04710	gi|425780229|gb|EKV18245.1|;gi|425781663|gb|EKV19614.1|	K03347+K03094
D-Arginine and D-ornithine metabolism	2	ko00472	gi|425767141|gb|EKV05719.1|;gi|425771814|gb|EKV10247.1|	K00273
Penicillin and cephalosporin biosynthesis	2	ko00311	gi|425767141|gb|EKV05719.1|;gi|425771814|gb|EKV10247.1|	K00273
C5-Branched dibasic acid metabolism	2	ko00660	gi|425779915|gb|EKV17942.1|;gi|425782934|gb|EKV20813.1|	K01652+K01653
Glycosaminoglycan degradation	1	ko00531	gi|425776527|gb|EKV14743.1|	K01565
Caffeine metabolism	1	ko00232	gi|425771143|gb|EKV09596.1|	K00365
