# Supplementary material for: A Damaged Oxidative Phosphorylation Mechanism Is Involved in the Antifungal Activity of Citral against Penicillium digitatum
Source: Front Microbiol. 2018 Feb 16;9:239. doi: 10.3389/fmicb.2018.00239 (PMC5820319; doi:10.3389/fmicb.2018.00239)
Supplement: Supplementary file 4 [file Table4.XLSX]

## Sheet: Supplemental data Table S4 CK30
Table S4. Enrichment pathway analysis of the differentially expressed proteins in Penicillium digitatum.
#Pathway	Sample1 (82)	Sample2 (2443)	Pvalue	Pathway ID	Proteins	KOs
Oxidative phosphorylation	10	86	0.000461176	ko00190	gi|425771150|gb|EKV09603.1|;gi|425773767|gb|EKV12100.1|;gi|425766735|gb|EKV05334.1|;gi|425775152|gb|EKV13435.1|;gi|425769175|gb|EKV07676.1|;gi|425778405|gb|EKV16533.1|;gi|425784140|gb|EKV21934.1|;gi|425778715|gb|EKV16822.1|;gi|425773011|gb|EKV11388.1|;gi|425783196|gb|EKV21055.1|	K00420+K00236+K02134+K03939+K03955+K02267+K03965+K00416+K03964+K02260
Endocytosis	5	47	0.0191253	ko04144	gi|425778331|gb|EKV16463.1|;gi|425770956|gb|EKV09415.1|;gi|425765434|gb|EKV04123.1|;gi|425778953|gb|EKV17053.1|;gi|425776598|gb|EKV14812.1|	K12182+K12493+K11866+K12198+K04705
Ribosome	7	84	0.0208381	ko03010	gi|425779472|gb|EKV17524.1|;gi|425783374|gb|EKV21228.1|;gi|425773071|gb|EKV11444.1|;gi|425769642|gb|EKV08131.1|;gi|425782646|gb|EKV20545.1|;gi|425766420|gb|EKV05032.1|;gi|425782319|gb|EKV20238.1|	K02918+K02917+K02974+K02976+K02923+K02929+K02903
Caffeine metabolism	1	1	0.0335653	ko00232	gi|425771143|gb|EKV09596.1|	K00365
SNARE interactions in vesicular transport	2	13	0.0683191	ko04130	gi|425768431|gb|EKV06954.1|;gi|425777519|gb|EKV15690.1|	K08502+K08515
Non-homologous end-joining	1	4	0.127726	ko03450	gi|425768972|gb|EKV07482.1|	K10885
Basal transcription factors	2	22	0.167154	ko03022	gi|425781794|gb|EKV19739.1|;gi|425783990|gb|EKV21801.1|	K14535+K03128
Spliceosome	5	90	0.182106	ko03040	gi|425770497|gb|EKV08967.1|;gi|425779117|gb|EKV17206.1|;gi|425783989|gb|EKV21800.1|;gi|425773483|gb|EKV11835.1|;gi|425770129|gb|EKV08603.1|	K12626+K12833+K11099+K12837+K12836
Synthesis and degradation of ketone bodies	1	6	0.185404	ko00072	gi|425765424|gb|EKV04116.1|	K00626
Glyoxylate and dicarboxylate metabolism	2	24	0.191547	ko00630	gi|425776031|gb|EKV14269.1|;gi|425765424|gb|EKV04116.1|	K01915+K00626
Nitrogen metabolism	2	24	0.191547	ko00910	gi|425776031|gb|EKV14269.1|;gi|425773543|gb|EKV11891.1|	K01915+K03522
Pentose and glucuronate interconversions	2	25	0.20392	ko00040	gi|425772708|gb|EKV11104.1|;gi|425782180|gb|EKV20105.1|	K01728+K01184+K01213
RNA degradation	3	51	0.243635	ko03018	gi|425770497|gb|EKV08967.1|;gi|425765840|gb|EKV04486.1|;gi|425774597|gb|EKV12899.1|	K12626+K12584+K13126
Alanine, aspartate and glutamate metabolism	2	31	0.279379	ko00250	gi|425776031|gb|EKV14269.1|;gi|425778146|gb|EKV16288.1|	K01915+K00294
Fatty acid metabolism	2	31	0.279379	ko00071	gi|425765424|gb|EKV04116.1|;gi|425769415|gb|EKV07908.1|	K00626+K01897
Arginine and proline metabolism	2	37	0.354509	ko00330	gi|425776031|gb|EKV14269.1|;gi|425778146|gb|EKV16288.1|	K01915+K00294
Ribosome biogenesis in eukaryotes	3	64	0.364429	ko03008	gi|425781794|gb|EKV19739.1|;gi|425781873|gb|EKV19809.1|;gi|425774597|gb|EKV12899.1|	K14535+K03115+K14573
Peroxisome	2	38	0.366812	ko04146	gi|425779287|gb|EKV17355.1|;gi|425769415|gb|EKV07908.1|	K13341+K01897
Biosynthesis of unsaturated fatty acids	1	14	0.380771	ko01040	gi|425774627|gb|EKV12929.1|	K10246
MAPK signaling pathway - yeast	2	41	0.403164	ko04011	gi|425779920|gb|EKV17947.1|;gi|425774280|gb|EKV12589.1|	K07975+K11236
Terpenoid backbone biosynthesis	1	19	0.478545	ko00900	gi|425765424|gb|EKV04116.1|	K00626
Protein export	1	19	0.478545	ko03060	gi|425782445|gb|EKV20354.1|	K13431
Lysine degradation	1	20	0.496185	ko00310	gi|425765424|gb|EKV04116.1|	K00626
Glutathione metabolism	1	22	0.529716	ko00480	gi|425768826|gb|EKV07338.1|	K00799
Propanoate metabolism	1	25	0.57592	ko00640	gi|425765424|gb|EKV04116.1|	K00626
Purine metabolism	3	92	0.604754	ko00230	gi|425774913|gb|EKV13204.1|;gi|425771143|gb|EKV09596.1|;gi|425768362|gb|EKV06887.1|	K01514+K00365+K01466
Cell cycle - yeast	2	60	0.605732	ko04111	gi|425773819|gb|EKV12145.1|;gi|425765434|gb|EKV04123.1|	K02179+K03349
Citrate cycle (TCA cycle)	1	29	0.630618	ko00020	gi|425773767|gb|EKV12100.1|	K00236
Ubiquitin mediated proteolysis	1	31	0.655291	ko04120	gi|425765434|gb|EKV04123.1|	K03349
Phagosome	1	33	0.678335	ko04145	gi|425778331|gb|EKV16463.1|	K12182
Tryptophan metabolism	1	34	0.68928	ko00380	gi|425765424|gb|EKV04116.1|	K00626
Proteasome	1	34	0.68928	ko03050	gi|425779582|gb|EKV17627.1|	K06691
Valine, leucine and isoleucine degradation	1	36	0.710077	ko00280	gi|425765424|gb|EKV04116.1|	K00626
Pyruvate metabolism	1	36	0.710077	ko00620	gi|425765424|gb|EKV04116.1|	K00626
Tyrosine metabolism	1	41	0.756245	ko00350	gi|425778157|gb|EKV16299.1|	K01555
Starch and sucrose metabolism	1	42	0.764567	ko00500	gi|425782180|gb|EKV20105.1|	K01184+K01213
RNA transport	2	86	0.793778	ko03013	gi|425766416|gb|EKV05028.1|;gi|425774597|gb|EKV12899.1|	K13176+K13126
Meiosis - yeast	1	46	0.795137	ko04113	gi|425765434|gb|EKV04123.1|	K03349
Butanoate metabolism	1	46	0.795137	ko00650	gi|425765424|gb|EKV04116.1|	K00626
mRNA surveillance pathway	1	50	0.82178	ko03015	gi|425774597|gb|EKV12899.1|	K13126
Metabolic pathways	18	708	0.942784	ko01100	gi|425771150|gb|EKV09603.1|;gi|425773767|gb|EKV12100.1|;gi|425766735|gb|EKV05334.1|;gi|425775152|gb|EKV13435.1|;gi|425771143|gb|EKV09596.1|;gi|425769175|gb|EKV07676.1|;gi|425778157|gb|EKV16299.1|;gi|425768362|gb|EKV06887.1|;gi|425776031|gb|EKV14269.1|;gi|425765424|gb|EKV04116.1|;gi|425778405|gb|EKV16533.1|;gi|425769415|gb|EKV07908.1|;gi|425784140|gb|EKV21934.1|;gi|425778715|gb|EKV16822.1|;gi|4257…	K00420+K00236+K02134+K03939+K00365+K03955+K01555+K01466+K01915+K00626+K02267+K01897+K03965+K00416+K03964+K01184+K01213+K02260+K00294
Biosynthesis of secondary metabolites	2	285	0.99961	ko01110	gi|425773767|gb|EKV12100.1|;gi|425765424|gb|EKV04116.1|	K00236+K00626
